# Supplementary material for: Identifying resting locations of a small elusive forest carnivore using a two-stage model accounting for GPS measurement error and hidden behavioral states
Source: Mov Ecol. 2021 Apr 6;9:17. doi: 10.1186/s40462-021-00256-8 (PMC8025504; doi:10.1186/s40462-021-00256-8)
Supplement: Supplementary file 2 — Additional file 2: Complete R and Stan code for reproducing the statistical analyses in this manuscript. [file 40462_2021_256_MOESM2_ESM.zip]

Archive with 4 entries (4 files):
- TwoStage_Fisher_Stage1_observedonly_lognormal_NAindicator.stan
- dcrw_kalmanfilter_twostate_missing.stan
- fisher_data_for_models.csv
- Fit_HMM_for_MovementEcology.R
