# Supplementary material for: Identifying resting locations of a small elusive forest carnivore using a two-stage model accounting for GPS measurement error and hidden behavioral states
Source: Mov Ecol. 2021 Apr 6;9:17. doi: 10.1186/s40462-021-00256-8 (PMC8025504; doi:10.1186/s40462-021-00256-8)
Supplement: Supplementary file 2 — Additional file 2: Complete R and Stan code for reproducing the statistical analyses in this manuscript. [file 40462_2021_256_MOESM2_ESM.zip › TwoStage_Fisher_Stage1_observedonly_lognormal_NAindicator.stan]

data {
  int<lower=0>                        T; // length of the time series of step_lengths
  vector<lower = -1>[T]               obs_steps; // apparent step lengths, -1 indicates an NA 
  vector<lower = 0, upper = 1>[T]     activity;
  int<lower=1>                        K; // number of states
}


parameters {
  ordered[K]                         beta_mu_logit; // mean of beta dist - ordered so state 1 is lower activit
  vector[K]                          beta_phi_log;  // precision of beta dist
  vector[K]                          mu_log;        // mean of step length lognormal
  vector<lower = 0>[K]               sigma_log;     // SD of step length lognormal
  vector<lower = 0, upper = 1>[2]    maintain;      // state maintenance probability
}

transformed parameters {
  vector<lower = 0>[K]               alpha;     // shape1 of beta - ordered
  vector<lower = 0>[K]               beta;      // shape2 of beta
  matrix[K, K]                       trans_mat; //matrix of row simplex gammas
  simplex[K]                         statdist;  //stationary distribution
  
  for(k in 1:K){
    real beta_mean;
    real beta_phi;
    
    beta_mean   = inv_logit(beta_mu_logit[k]);
    beta_phi    = exp(beta_phi_log[k]);
    
    alpha[k]  = beta_mean * beta_phi;
    beta[k]   = (1 - beta_mean) * beta_phi;
  }

  trans_mat[1, 1] = maintain[1];
  trans_mat[1, 2] = 1 - maintain[1];
  trans_mat[2, 1] = 1 - maintain[2];
  trans_mat[2, 2] = maintain[2];
  
  statdist = to_vector(rep_row_vector(1, K) / 
             (diag_matrix(rep_vector(1, K)) - 
             trans_mat + rep_matrix(1, K, K)));
}

model {
  vector[K] logp;
  vector[K] logp_1;
  vector[K] log_trans_mat_tr[K];

  //priors
  beta_mu_logit[1] ~ normal(-3, 0.5);
  beta_mu_logit[2] ~ normal(0, 1);
  beta_phi_log[1]  ~ normal(1, 1);
  beta_phi_log[2]  ~ normal(0, 1);
  mu_log[1]  ~ normal(3, 1);
  mu_log[2]  ~ normal(6, 2);
  sigma_log[1]  ~ normal(3, 1);
  sigma_log[2]  ~ normal(2, 1);

  for(i in 1:K)
    for(j in 1:K)
      log_trans_mat_tr[j, i] = log(trans_mat[i, j]);
  
  for (k in 1:K){
    logp[k] = log(statdist[k]) + beta_lpdf(activity[1] | alpha[k], beta[k]);
    if (obs_steps[1] >= 0) {
      logp[k] += lognormal_lpdf(obs_steps[1] | mu_log[k], sigma_log[k]);
    }
  }
  
  for (t in 2:T){
    for (k in 1:K){
      logp_1[k] = log_sum_exp(log_trans_mat_tr[k] + logp) + beta_lpdf(activity[t] | alpha[k], beta[k]);
      if (obs_steps[t] >= 0){
        logp_1[k] += lognormal_lpdf(obs_steps[t] | mu_log[k], sigma_log[k]);
      }
    }
    logp = logp_1;
  }
  target += log_sum_exp(logp);
}

generated quantities{
  matrix[K, T]              omegas;
  matrix[K, T]              forward_filter;
  vector[K]                 probs_vec;
  matrix[K, T]              backward_sample;
  int<lower = 1, upper = K> hidden_states[T];
  int<lower = 1, upper = K> viterbi[T];
  vector[K]                 log_trans_mat_tr[K];


  for(i in 1:K)
    for(j in 1:K)
      log_trans_mat_tr[j, i] = log(trans_mat[i, j]);

  //Viterbi
  {
    real max_logp;
    int back_ptr[T, K];
    real best_logp[T, K];

    for (k in 1:K){
      best_logp[1, k] = beta_lpdf(activity[1] | alpha[k], beta[k]);
      if (obs_steps[1] >= 0){
        best_logp[1, k] += lognormal_lpdf(obs_steps[1] | mu_log[k], sigma_log[k]);
      }
    }

    for (t in 2:T) {
      for (j in 1:K){
        best_logp[t, j] = negative_infinity();

        for (i in 1:K){
          real logp;
          logp = best_logp[t - 1, i] + log(trans_mat[i, j]);

          logp += beta_lpdf(activity[t] | alpha[j], beta[j]);
          
          if (obs_steps[t] >= 0){
            logp += lognormal_lpdf(obs_steps[t] | mu_log[j], sigma_log[j]);
          }
          
          if (logp > best_logp[t, j]) {
            back_ptr[t, j] = i;
            best_logp[t, j] = logp;
          }
        }
      }
    }

    for(t0 in 1:T){
      int t = T - t0 + 1;

      if (t == T){
        max_logp = max(best_logp[T]);
        for (k in 1:K)
          if (best_logp[t, k] == max_logp)
            viterbi[t] = k;
      } else {
          viterbi[t] = back_ptr[t + 1, viterbi[t + 1]];
      }
    }
  }
  
  for (k in 1:K){
    real tmp;
    tmp = beta_lpdf(activity[1] | alpha[k], beta[k]);
    
    if ( obs_steps[1] >= 0){
      omegas[k, 1] = exp(tmp + lognormal_lpdf(obs_steps[1] | mu_log[k], sigma_log[k]));
    } else {
      omegas[k, 1] = exp(tmp);
    }
  }
  
  for (t in 2:T){
    for (k in 1:K){
      real tmp;
      tmp = beta_lpdf(activity[t] | alpha[k], beta[k]);
      
      if ( obs_steps[t] >= 0){
        omegas[k, t] = exp(tmp + lognormal_lpdf(obs_steps[t] | mu_log[k], sigma_log[k]));
      } else {
        omegas[k, t] = exp(tmp);
      }
    }
  }
  
  //state probs
  //forward filtering backward sampling
  {
    forward_filter[ , 1] = omegas[, 1] .* statdist;
    forward_filter[ , 1] /= max(forward_filter[, 1]);

    for (t in 2:T) {
      forward_filter[ , t]   = omegas[ , t] .* (trans_mat * forward_filter[ , t - 1]);
      forward_filter[ , t]  /= max(forward_filter[ ,t]);
    }

    //Backwards sampling
    // sample last hidden states
    probs_vec = forward_filter[ , T] / sum(forward_filter[ , T]);

    hidden_states[T] = categorical_rng(probs_vec);
    backward_sample[, T] = rep_vector(1, K);
    
    for(t_rev in 1:(T - 1)){
      int t = T - t_rev;
      int last_hs = hidden_states[t + 1];

      for (k in 1:K) {
        probs_vec[k] =   forward_filter[k, t] * omegas[last_hs, t + 1] *
                         trans_mat[last_hs, k] * backward_sample[last_hs, t + 1];
      }

      probs_vec /= sum(probs_vec);

      hidden_states[t] = categorical_rng(probs_vec);
      
      // Update backwards state
      backward_sample[ , t]  = trans_mat' * (omegas[, t + 1] .* backward_sample[, t + 1]);
      backward_sample[, t] /= max(backward_sample[, t]);
    }
  }
}
