# Supplementary material for: Identifying resting locations of a small elusive forest carnivore using a two-stage model accounting for GPS measurement error and hidden behavioral states
Source: Mov Ecol. 2021 Apr 6;9:17. doi: 10.1186/s40462-021-00256-8 (PMC8025504; doi:10.1186/s40462-021-00256-8)
Supplement: Supplementary file 2 — Additional file 2: Complete R and Stan code for reproducing the statistical analyses in this manuscript. [file 40462_2021_256_MOESM2_ESM.zip › dcrw_kalmanfilter_twostate_missing.stan]

functions {
  matrix to_symmetric_matrix(matrix x) {
    return 0.5 * (x + x ');
  }
                  
  matrix to_matrix_colwise(vector v, int m, int n) {
    matrix[m, n] res;
    for (j in 1:n) {
      for (i in 1:m) {
        res[i, j] = v[(j - 1) * m + i];
      }
    }
    return res;
  }
                  
  matrix to_matrix_rowwise(vector v, int m, int n) {
    matrix[m, n] res;
    for (i in 1:n) {
      for (j in 1:m) {
        res[i, j] = v[(i - 1) * n + j];
      }
    }
    return res;
  }
                  
  vector to_vector_colwise(matrix x) {
    vector[num_elements(x)] res;
    int n;
    int m;
    
    n = rows(x);
    m = cols(x);
    
    for (i in 1:n) {
      for (j in 1:m) {
        res[n * (j - 1) + i] = x[i, j];
      }
    }
    return res;
  }
  
  vector to_vector_rowwise(matrix x) {
    vector[num_elements(x)] res;
    int n;
    int m;
    
    n = rows(x);
    m = cols(x);
    
    for (i in 1:rows(x)) {
      for (j in 1:cols(x)) {
        res[(i - 1) * m + j] = x[i, j];
      }
    }
    return res;
  }
  
  int symmat_size(int n) {
    int sz;
    // This calculates it iteratively because Stan gives a warning
    // with integer division.
    sz = 0;
    
    for (i in 1:n) {
      sz = sz + i;
    }
    return sz;
  }
  
  int find_symmat_dim(int n) {
    // This could be solved by finding the positive root of $m = m (m + 1)/2 but
    // Stan doesn't support all the functions necessary to do this.
    int i;
    int remainder;
    
    i = 0;
    
    while (n > 0) {
      i = i + 1;
      remainder = remainder - i;
    }
    return i;
  }
  
  matrix vector_to_symmat(vector x, int n) {
    matrix[n, n] m;
    int k;
    k = 1;
    for (j in 1:n) {
      for (i in 1:j) {
        m[i, j] = x[k];
        if (i != j) {
          m[j, i] = m[i, j];
        }
        k = k + 1;
      }
    }
    return m;
  }
  
  vector symmat_to_vector(matrix x) {
    vector[symmat_size(rows(x))] v;
    int k;
    
    k = 1;
    // if x is m x n symmetric, then this will return
    // only parts of an m x m matrix.
    
    for (j in 1:rows(x)) {
      for (i in 1:j) {
        v[k] = x[i, j];
        k = k + 1;
      }
    }
    return v;
  }
  
  vector ssm_filter_update_a(vector a, vector c, matrix T, vector v, matrix K) {
    vector[num_elements(a)] a_new;
    
    a_new = T * a + K * v + c;
    
    return a_new;
  }
  
  matrix ssm_filter_update_P(matrix P, matrix Z, matrix T,
                             matrix RQR, matrix K) {
    matrix[rows(P), cols(P)] P_new;
    
    P_new = to_symmetric_matrix(T * P * (T - K * Z)' + RQR);
                                return P_new;
  }
  
  vector ssm_filter_update_a_missing(vector a, vector c, matrix T) {
    vector[num_elements(a)] a_new;
    
    a_new = T * a + c;
    
    return a_new;
  }
  
  matrix ssm_filter_update_P_missing(matrix P, matrix T, matrix RQR) {
    matrix[rows(P), cols(P)] P_new;
    
    P_new = to_symmetric_matrix(T * P * T' + RQR);
                                return P_new;
  }
                                
  vector ssm_filter_update_v(vector y, vector a, vector d, matrix Z) {
    vector[num_elements(y)] v;
    
    v = y - Z * a - d;
    
    return v;
  }
                                
  matrix ssm_filter_update_F(matrix P, matrix Z, matrix H) {
    matrix[rows(H), cols(H)] F;
    
    F = quad_form(P, Z') + H;
    
    return F;
  }

  matrix ssm_filter_update_Finv(matrix P, matrix Z, matrix H) {
    matrix[rows(H), cols(H)] Finv;
    
    Finv = inverse(ssm_filter_update_F(P, Z, H));
    
    return Finv;
  }
  
  matrix ssm_filter_update_K(matrix P, matrix Z, matrix T, matrix Finv) {
    matrix[cols(Z), rows(Z)] K;
    
    K = T * P * Z' * Finv;
    
    return K;
  }
    
  matrix ssm_filter_update_L(matrix Z, matrix T, matrix K) {
    matrix[rows(T), cols(T)] L;
    
    L = T - K * Z;
    
    return L;
  }
    
  real ssm_filter_update_ll(vector v, matrix Finv) {
    real ll;
    int p;
    
    p = num_elements(v);
    
    // det(A^{-1}) = 1 / det(A) -> log det(A^{-1}) = - log det(A)
    ll = (- 0.5 *
          (p * log(2 * pi())
          - log_determinant(Finv)
          + quad_form(Finv, v))
          );
          
    return ll;
  }
    
  int[,] ssm_filter_idx(int m, int p) {
    int sz[6, 3];
    // loglike
    sz[1, 1] = 1;
    // v
    sz[2, 1] = p;
    // Finv
    sz[3, 1] = symmat_size(p);
    // K
    sz[4, 1] = m * p;
    // a
    sz[5, 1] = m;
    // P
    sz[6, 1] = symmat_size(m);
    // Fill in start and stop points
    sz[1, 2] = 1;
    sz[1, 3] = sz[1, 2] + sz[1, 1] - 1;
    
    for (i in 2:6) {
      sz[i, 2] = sz[i - 1, 3] + 1;
      sz[i, 3] = sz[i, 2] + sz[i, 1] - 1;
    }
    
    return sz;
  }
    
  int ssm_filter_size(int m, int p) {
    int sz;
    int idx[6, 3];
    
    idx = ssm_filter_idx(m, p);
    sz = idx[6, 3];
    
    return sz;
  }
  
  int[,] ssm_filter_missing_idx(int m) {
    // computes indices for just a and P
    int sz[2, 3];
    //sz stores number of elements, start, stop for vector slicing
    // a
    sz[1, 1] = m;
    // P
    sz[2, 1] = symmat_size(m);
    // Fill in start and stop points
    sz[1, 2] = 1;
    sz[1, 3] = sz[1, 2] + sz[1, 1] - 1;
    sz[2, 2] = sz[1, 3] + 1;
    sz[2, 3] = sz[2, 2] + sz[2, 3] - 1;

    return sz;
  }
    
  int ssm_filter_missing_size(int m) {
    int sz;
    int idx[2, 3];
    
    idx = ssm_filter_missing_idx(m);
    sz = idx[2, 3];
    
    return sz;
  }
    
  real ssm_filter_get_loglik(vector x, int m, int p) {
    real y;
    
    y = x[1];
    
    return y;
  }
    
  vector ssm_filter_get_v(vector x, int m, int p) {
    vector[p] y;
    int idx[6, 3];
    
    idx = ssm_filter_idx(m, p);
    y = segment(x, idx[2, 2], idx[2, 1]);
    
    return y;
  }
    
  matrix ssm_filter_get_Finv(vector x, int m, int p) {
    matrix[p, p] y;
    int idx[6, 3];
    
    idx = ssm_filter_idx(m, p);
    y = vector_to_symmat(segment(x, idx[3, 2], idx[3, 1]), p);
    
    return y;
  }
    
  matrix ssm_filter_get_K(vector x, int m, int p) {
    matrix[m, p] y;
    int idx[6, 3];
    
    idx = ssm_filter_idx(m, p);
    y = to_matrix_colwise(segment(x, idx[4, 2], idx[4, 1]), m, p);
    
    return y;
  }
    
  vector ssm_filter_get_a(vector x, int m, int p) {
    vector[m] y;
    int idx[6, 3];
    
    idx = ssm_filter_idx(m, p);
    y = segment(x, idx[5, 2], idx[5, 1]);
    
    return y;
  }
    
  matrix ssm_filter_get_P(vector x, int m, int p) {
    matrix[m, m] y;
    int idx[6, 3];
    
    idx = ssm_filter_idx(m, p);
    y = vector_to_symmat(segment(x, idx[6, 2], idx[6, 1]), m);
    
    return y;
  }
  
  int ssm_check_matrix_equal(matrix A, matrix B, real tol) {
    real eps;
    
    eps = max(to_vector(A - B)) / max(to_vector(A));
    
    if (eps < tol) {
      return 1;
    } else {
      return 0;
    }
  }
    
  vector[] ssm_filter(vector[] y, vector[] d, matrix[] Z,
                      matrix[] H, vector[] c, matrix[] T, 
                      matrix[] R, matrix[] Q, 
                      vector a1, matrix P1) {
    
    // returned data
    vector[ssm_filter_size(dims(Z)[3], dims(Z)[2])] res[size(y)];
    int q;
    int n;
    int p;
    int m;
    
    // sizes
    n = size(y); // number of obs
    p = dims(Z)[2]; // obs size
    m = dims(Z)[3]; // number of states
    q = dims(Q)[2]; // number of state disturbances
    
    //print("Sizes: n = ", m, ", p = ", n, ", m = ", m, ", q = ", q);
    {
      // system matrices for current iteration
      vector[p] d_t;
      matrix[p, m] Z_t;
      matrix[p, p] H_t;
      vector[m] c_t;
      matrix[m, m] T_t;
      matrix[m, q] R_t;
      matrix[q, q] Q_t;
      matrix[m, m] RQR;
      // result matricees for each iteration
      vector[m] a;
      matrix[m, m] P;
      vector[p] v;
      matrix[p, p] Finv;
      matrix[m, p] K;
      real ll;
      int idx[6, 3];
      
      idx = ssm_filter_idx(m, p);
      
      d_t = d[1];
      Z_t = Z[1];
      H_t = H[1];
      c_t = c[1];
      T_t = T[1];
      R_t = R[1];
      Q_t = Q[1];
      RQR = quad_form(Q_t, R_t');
      a = a1;
      P = P1;
      
      for (t in 1:n) {
        if (t > 1) {
          if (size(d) > 1) {
            d_t = d[t];
          }
          
          if (size(Z) > 1) {
            Z_t = Z[t];
          }
          
          if (size(H) > 1) {
            H_t = H[t];
          }
          
          if (size(c) > 1) {
            c_t = c[t];
          }
          
          if (size(T) > 1) {
            T_t = T[t];
          }
          
          if (size(R) > 1) {
            R_t = R[t];
          }
          
          if (size(Q) > 1) {
            Q_t = Q[t];
          }
          
          if (size(R) > 1 && size(Q) > 1) {
            RQR = quad_form(Q_t, R_t');
          }
        }
        // updating
        v = ssm_filter_update_v(y[t], a, d_t, Z_t);
        Finv = ssm_filter_update_Finv(P, Z_t, H_t);
        K = ssm_filter_update_K(P, T_t, Z_t, Finv);
        ll = ssm_filter_update_ll(v, Finv);
        // saving
        res[t, 1] = ll;
        res[t, idx[2, 2]:idx[2, 3]] = v;
        res[t, idx[3, 2]:idx[3, 3]] = symmat_to_vector(Finv);
        res[t, idx[4, 2]:idx[4, 3]] = to_vector(K);
        res[t, idx[5, 2]:idx[5, 3]] = a;
        res[t, idx[6, 2]:idx[6, 3]] = symmat_to_vector(P);
        // predict a_{t + 1}, P_{t + 1}
        if (t < n) {
          a = ssm_filter_update_a(a, c_t, T_t, v, K);
          P = ssm_filter_update_P(P, Z_t, T_t, RQR, K);
        }
      }
    }
    
    return res;
  }
  
  vector[] ssm_filter_missing(vector[] y, int n, int[] index_obs,
                              vector[] d, matrix[] Z, matrix[] H, 
                              vector[] c, matrix[] T, matrix[] R, 
                              matrix[] Q, vector a1, matrix P1) {
    
    vector[ssm_filter_size(dims(Z)[3], dims(Z)[2])] res[n];
    
    int q;
    int n_obs;
    int p;
    int m;
    
    // sizes
    p = dims(Z)[2]; // obs size
    m = dims(Z)[3]; // number of states
    q = dims(Q)[2]; // number of state disturbances
    n_obs = size(index_obs);
    
    //print("Sizes: n = ", m, ", p = ", n, ", m = ", m, ", q = ", q);
    {
      // system matrices for current iteration
      vector[p] d_t;
      matrix[p, m] Z_t;
      matrix[p, p] H_t;
      vector[m] c_t;
      matrix[m, m] T_t;
      matrix[m, q] R_t;
      matrix[q, q] Q_t;
      matrix[m, m] RQR;
      // result matricees for each iteration
      real      ll;
      vector[m] a;
      matrix[m, m] P;
      vector[p] v;
      matrix[p, p] Finv;
      matrix[m, p] K;
      int idx[6, 3];
      int obs_now;
      
      idx = ssm_filter_idx(m, p);
      
      d_t = d[1];
      Z_t = Z[1];
      H_t = H[1];
      c_t = c[1];
      T_t = T[1];
      R_t = R[1];
      Q_t = Q[1];
      RQR = quad_form(Q_t, R_t');
      a = a1;
      P = P1;
      
      obs_now = 1;
      
      for (t in 1:n) {
        if (t == index_obs[obs_now]){
          if (t > 1) {
            if (size(d) > 1) {
              d_t = d[obs_now];
            }
            if (size(Z) > 1) {
              Z_t = Z[obs_now];
            }
            if (size(H) > 1) {
              H_t = H[obs_now];
            }
            if (size(c) > 1) {
              c_t = c[t];
            }
            if (size(T) > 1) {
              T_t = T[t];
            }
            if (size(R) > 1) {
              R_t = R[t];
            }
            if (size(Q) > 1) {
              Q_t = Q[t];
            }
            if (size(R) > 1 && size(Q) > 1) {
              RQR = quad_form(Q_t, R_t');
            }
          }
          // updating
          v = ssm_filter_update_v(y[obs_now], a, d_t, Z_t);
          Finv = ssm_filter_update_Finv(P, Z_t, H_t);
          K = ssm_filter_update_K(P,  Z_t, T_t, Finv);
          // saving
          res[t, 1]                   = ll;
          res[t, idx[2, 2]:idx[2, 3]] = v;
          res[t, idx[3, 2]:idx[3, 3]] = symmat_to_vector(Finv);
          res[t, idx[4, 2]:idx[4, 3]] = to_vector(K);
          res[t, idx[5, 2]:idx[5, 3]] = a;
          res[t, idx[6, 2]:idx[6, 3]] = symmat_to_vector(P);
          // predict a_{t + 1}, P_{t + 1}
          if (t < n) {
            a = ssm_filter_update_a(a, c_t, T_t, v, K);
            P = ssm_filter_update_P(P, Z_t, T_t, RQR, K);
          }
          if (obs_now < n_obs)
            obs_now += 1;
        } else {
          if (t > 1) {
            if (size(d) > 1) {
              d_t = rep_vector(0, p);
            }
            if (size(Z) > 1) {
              Z_t = rep_matrix(0, p, m);
            }
            if (size(H) > 1) {
              H_t = rep_matrix(0, p, p);
            }
            if (size(c) > 1) {
              c_t = c[t];
            }
            if (size(T) > 1) {
              T_t = T[t];
            }
            if (size(R) > 1) {
              R_t = R[t];
            }
            if (size(Q) > 1) {
              Q_t = Q[t];
            }
            if (size(R) > 1 && size(Q) > 1) {
              RQR = quad_form(Q_t, R_t');
            }
          }
          // saving
          res[t, 1]                   = 0;
          res[t, idx[2, 2]:idx[2, 3]] = rep_vector(0, idx[2, 1]);
          res[t, idx[3, 2]:idx[3, 3]] = rep_vector(0, idx[3, 1]);
          res[t, idx[4, 2]:idx[4, 3]] = rep_vector(0, idx[4, 1]);
          res[t, idx[5, 2]:idx[5, 3]] = a;
          res[t, idx[6, 2]:idx[6, 3]] = symmat_to_vector(P);
          
          // last observation shouldn't be missing
          a = ssm_filter_update_a_missing(a, c_t, T_t);
          P = ssm_filter_update_P_missing(P, T_t, RQR);
        }
      }
    }
    return res;
  }  
    
  int ssm_filter_states_size(int m) {
    int sz;
    
    sz = m + symmat_size(m);
    
    return sz;
  }
    
  vector ssm_filter_states_get_a(vector x, int m) {
    vector[m] a;
    
    a = x[ :m];
    
    return a;
  }
    
  matrix ssm_filter_states_get_P(vector x, int m) {
    matrix[m, m] P;
    
    P = vector_to_symmat(x[(m + 1): ], m);
    
    return P;
  }
    
  vector[] ssm_filter_states(vector[] filter, matrix[] Z) {
    vector[ssm_filter_states_size(dims(Z)[3])] res[size(filter)];
    int n;
    int m;
    int p;
    
    n = size(filter);
    m = dims(Z)[3];
    p = dims(Z)[2];
    
    {
      // system matrices for current iteration
      matrix[p, m] Z_t;
      // filter matrices
      vector[m] aa; // filtered values of the state, a_{t|t}
      matrix[m, m] PP; // filtered values of the variance of the state, P_{t|t}
      vector[p] v;
      matrix[p, p] Finv;
      vector[m] a;
      matrix[m, m] P;
    
      Z_t = Z[1];
      for (t in 1:n) {
        if (t > 1) {
          if (size(Z) > 1) {
            Z_t = Z[t];
          }
        }
        // extract values from the filter
        v = ssm_filter_get_v(filter[t], m, p);
        Finv = ssm_filter_get_Finv(filter[t], m, p);
        a = ssm_filter_get_a(filter[t], m, p);
        P = ssm_filter_get_P(filter[t], m, p);
        // calcualte filtered values
        aa = a + P * Z_t ' * Finv * v;
        PP = to_symmetric_matrix(P - P * quad_form(Finv, Z_t) * P);
        // saving
        res[t, :m] = aa;
        res[t, (m + 1): ] = symmat_to_vector(PP);
      }
    }
    
    return res;
  }

  real ssm_lpdf(vector[] y, vector[] d, matrix[] Z, matrix[] H,
                vector[] c, matrix[] T, matrix[] R, matrix[] Q,
                vector a1, matrix P1) {
    real ll;
    int n;
    int m;
    int p;
    int q;
    n = size(y); // number of obs
    p = dims(Z)[2];
    m = dims(Z)[3];
    q = dims(Q)[2];
    {
      // system matrices for current iteration
      vector[p] d_t;
      matrix[p, m] Z_t;
      matrix[p, p] H_t;
      vector[m] c_t;
      matrix[m, m] T_t;
      matrix[m, q] R_t;
      matrix[q, q] Q_t;
      matrix[m, m] RQR;
      // result matrices for each iteration
      vector[n] ll_obs;
      vector[m] a;
      matrix[m, m] P;
      vector[p] v;
      matrix[p, p] Finv;
      matrix[m, p] K;
      
      d_t = d[1];
      Z_t = Z[1];
      H_t = H[1];
      c_t = c[1];
      T_t = T[1];
      R_t = R[1];
      Q_t = Q[1];
      RQR = quad_form(Q_t, R_t');
      
      a = a1;
      P = P1;
      for (t in 1:n) {
        if (t > 1) {
          if (size(d) > 1) {
            d_t = d[t];
          }
          if (size(Z) > 1) {
            Z_t = Z[t];
          }
          if (size(H) > 1) {
            H_t = H[t];
          }
          if (size(c) > 1) {
            c_t = c[t];
          }
          if (size(T) > 1) {
            T_t = T[t];
          }
          if (size(R) > 1) {
            R_t = R[t];
          }
          if (size(Q) > 1) {
            Q_t = Q[t];
          }
          if (size(R) > 1 && size(Q) > 1) {
            RQR = quad_form(Q_t, R_t');
          }
        }
        
        v = ssm_filter_update_v(y[t], a, d_t, Z_t);
        Finv = ssm_filter_update_Finv(P, Z_t, H_t);
        K = ssm_filter_update_K(P, Z_t, T_t, Finv);
        ll_obs[t] = ssm_filter_update_ll(v, Finv);
        // don't save a, P for last iteration
        if (t < n) {
          a = ssm_filter_update_a(a, c_t, T_t, v, K);
          P = ssm_filter_update_P(P, Z_t, T_t, RQR, K);
        }
      }
      ll = sum(ll_obs);
    }
    return ll;
  }
  
  real ssm_missing_lpdf(vector[] y, int n, int[] index_obs,
                        vector[] d, matrix[] Z, matrix[] H,
                        vector[] c, matrix[] T, matrix[] R, matrix[] Q,
                        vector a1, matrix P1) {
    real ll;

    int m;
    int p;
    int q;
    int n_obs;
    
    p = dims(Z)[2];
    m = dims(Z)[3];
    q = dims(Q)[2];
    n_obs = size(index_obs);
    
    {
      // system matrices for current iteration
      vector[p] d_t;
      matrix[p, m] Z_t;
      matrix[p, p] H_t;
      vector[m] c_t;
      matrix[m, m] T_t;
      matrix[m, q] R_t;
      matrix[q, q] Q_t;
      matrix[m, m] RQR;
      // result matrices for each iteration
      vector[n_obs] ll_obs;
      vector[m] a;
      matrix[m, m] P;
      vector[p] v;
      matrix[p, p] Finv;
      matrix[m, p] K;
      int          obs_now;
      
      d_t = d[1];
      Z_t = Z[1];
      H_t = H[1];
      c_t = c[1];
      T_t = T[1];
      R_t = R[1];
      Q_t = Q[1];
      RQR = quad_form(Q_t, R_t');
      
      a = a1;
      P = P1;
      obs_now = 1;
      
      for (t in 1:n) {
        if (t == index_obs[obs_now]){
          if (t > 1) {
            if (size(d) > 1) {
              d_t = d[obs_now];
            }
            if (size(Z) > 1) {
              Z_t = Z[obs_now];
            }
            if (size(H) > 1) {
              H_t = H[obs_now];
            }
            if (size(c) > 1) {
              c_t = c[t];
            }
            if (size(T) > 1) {
              T_t = T[t];
            }
            if (size(R) > 1) {
              R_t = R[t];
            }
            if (size(Q) > 1) {
              Q_t = Q[t];
            }
            if (size(R) > 1 && size(Q) > 1) {
              RQR = quad_form(Q_t, R_t');
            }
          }
          v = ssm_filter_update_v(y[obs_now], a, d_t, Z_t);
          Finv = ssm_filter_update_Finv(P, Z_t, H_t);
          K = ssm_filter_update_K(P, Z_t, T_t, Finv);
          ll_obs[obs_now] = ssm_filter_update_ll(v, Finv);
          // don't save a, P for last iteration
          if (t < n) {
            a = ssm_filter_update_a(a, c_t, T_t, v, K);
            P = ssm_filter_update_P(P, Z_t, T_t, RQR, K);
          }
          if (obs_now < n_obs)
            obs_now += 1;
        } else {
          if (t > 1) {
            if (size(d) > 1) {
              d_t = rep_vector(0, p);
            }
            if (size(Z) > 1) {
              Z_t = rep_matrix(0, p, m);
            }
            if (size(H) > 1) {
              H_t = rep_matrix(0, p, p);
            }
            if (size(c) > 1) {
              c_t = c[t];
            }
            if (size(T) > 1) {
              T_t = T[t];
            }
            if (size(R) > 1) {
              R_t = R[t];
            }
            if (size(Q) > 1) {
              Q_t = Q[t];
            }
            if (size(R) > 1 && size(Q) > 1) {
              RQR = quad_form(Q_t, R_t');
            }
          }
          // last observation shouldn't be missing
          a = ssm_filter_update_a_missing(a, c_t, T_t);
          P = ssm_filter_update_P_missing(P, T_t, RQR);
        }
      }
      ll = sum(ll_obs);
    }
    return ll;
  }
    
  real ssm_constant_lpdf(vector[] y, vector d, matrix Z, matrix H,
                         vector c, matrix T, matrix R, matrix Q,
                         vector a1, matrix P1) {
    real ll;
    int n;
    int m;
    int p;
    
    n = size(y); // number of obs
    p = rows(Z);
    m = cols(Z);
    
    {
      vector[n] ll_obs;
      vector[m] a;
      matrix[m, m] P;
      vector[p] v;
      matrix[p, p] Finv;
      matrix[m, p] K;
      matrix[m, m] RQR;
      // indicator for if the filter has converged
      // This only works for time-invariant state space models
      int converged;
      matrix[m, m] P_old;
      real tol;
      converged = 0;
      tol = 1e-7;
      
      RQR = quad_form(Q, R');
      a = a1;
      P = P1;
      
      for (t in 1:n) {
        v = ssm_filter_update_v(y[t], a, d, Z);
        
        if (converged < 1) {
          Finv = ssm_filter_update_Finv(P, Z, H);
          K = ssm_filter_update_K(P, Z, T, Finv);
        }
        
        ll_obs[t] = ssm_filter_update_ll(v, Finv);
        
        // don't save a, P for last iteration
        if (t < n) {
          a = ssm_filter_update_a(a, c, T, v, K);
          // check for convergence
          // should only check for convergence if there are no missing values
          if (converged < 1) {
            P_old = P;
            P = ssm_filter_update_P(P, Z, T, RQR, K);
            converged = ssm_check_matrix_equal(P, P_old, tol);
          }
        }
      }
      ll = sum(ll_obs);
    }
    
    return ll;
  }

//------------ Smoothing -------------------------\\
  vector ssm_smooth_update_r(vector r, matrix Z, vector v, matrix Finv,
                             matrix L) {
    vector[num_elements(r)] r_new;
    r_new = Z ' * Finv * v + L ' * r;
    return r_new;
  }
  
  vector ssm_smooth_update_r_missing(vector r, matrix T) {
    vector[num_elements(r)] r_new;
    r_new = T ' * r;
    return r_new;
  }  
  
  matrix ssm_smooth_update_N(matrix N, matrix Z, matrix Finv, matrix L) {
    matrix[rows(N), cols(N)] N_new;
    N_new = quad_form(Finv, Z) + quad_form(N, L);
    return N_new;
  }
  
  matrix ssm_smooth_update_N_missing(matrix N, matrix T) {
    matrix[rows(N), cols(N)] N_new;
    N_new = quad_form(N, T);
    return N_new;
  }  
  
  int ssm_smooth_state_size(int m) {
    int sz;
    sz = m + symmat_size(m);
    return sz;
  }
  
  vector ssm_smooth_state_get_mean(vector x, int m) {
    vector[m] alpha;
    alpha = x[ :m];
    return alpha;
  }
  
  matrix ssm_smooth_state_get_var(vector x, int m) {
    matrix[m, m] V;
    V = vector_to_symmat(x[(m + 1): ], m);
    return V;
  }

  vector[] ssm_smooth_state(vector[] filter, matrix[] Z, matrix[] T) {
    vector[ssm_smooth_state_size(dims(Z)[3])] res[size(filter)];
    int n;
    int m;
    int p;
    n = size(filter);
    m = dims(Z)[3];
    p = dims(Z)[2];
    {
      // system matrices for current iteration
      matrix[p, m] Z_t;
      matrix[m, m] T_t;
      // smoother results
      vector[m] r;
      matrix[m, m] N;
      matrix[m, m] L;
      vector[m] alpha;
      matrix[m, m] V;
      // filter results
      vector[p] v;
      matrix[m, p] K;
      matrix[p, p] Finv;
      vector[m] a;
      matrix[m, m] P;
  
      if (size(Z) == 1) {
        Z_t = Z[1];
      }
      if (size(T) == 1) {
        T_t = T[1];
      }
      // initialize smoother
      // r and N go from n, n - 1, ..., 1, 0.
      // r_n and N_n
      r = rep_vector(0.0, m);
      N = rep_matrix(0.0, m, m);
      // move backwards in time: t, ..., 1
      for (i in 0:(n - 1)) {
        int t;
        t = n - i;
        // set time-varying system matrices
        if (size(Z) > 1) {
          Z_t = Z[t];
        }
        if (size(T) > 1) {
          T_t = T[t];
        }
        // get filtered values
        K = ssm_filter_get_K(filter[t], m, p);
        v = ssm_filter_get_v(filter[t], m, p);
        Finv = ssm_filter_get_Finv(filter[t], m, p);
        a = ssm_filter_get_a(filter[t], m, p);
        P = ssm_filter_get_P(filter[t], m, p);
        // updating
        // L_t
        L = ssm_filter_update_L(Z_t, T_t, K);
        // r_{t - 1} and N_{t - 1}
        r = ssm_smooth_update_r(r, Z_t, v, Finv, L);
        N = ssm_smooth_update_N(N, Z_t, Finv, L);
        // hat(alpha)_{t} and V_t which use r and N from (t - 1)
        alpha = a + P * r;
        V = to_symmetric_matrix(P - P * N * P);
        // saving
        res[t, :m] = alpha;
        res[t, (m + 1): ] = symmat_to_vector(V);
      }
    }
    return res;
  }
  
  vector[] ssm_smooth_state_missing(vector[] filter, int[] index_obs, matrix[] Z, matrix[] T) {
    vector[ssm_smooth_state_size(dims(Z)[3])] res[size(filter)];
    int n;
    int m;
    int p;
    int n_obs;
    
    n = size(filter);
    m = dims(Z)[3];
    p = dims(Z)[2];
    n_obs = size(index_obs);
    
    {
      // system matrices for current iteration
      matrix[p, m] Z_t;
      matrix[m, m] T_t;
      // smoother results
      vector[m] r;
      matrix[m, m] N;
      matrix[m, m] L;
      vector[m] alpha;
      matrix[m, m] V;
      // filter results
      vector[p] v;
      matrix[m, p] K;
      matrix[p, p] Finv;
      vector[m] a;
      matrix[m, m] P;
      int obs_now;
      
      if (size(Z) == 1) {
        Z_t = Z[1];
      }
      if (size(T) == 1) {
        T_t = T[1];
      }
      
      obs_now = n_obs;
      // initialize smoother
      // r and N go from n, n - 1, ..., 1, 0.
      // r_n and N_n
      r = rep_vector(0.0, m);
      N = rep_matrix(0.0, m, m);
      // move backwards in time: t, ..., 1
      for (i in 0:(n - 1)) {
        int t;
        t = n - i;
        if (t == index_obs[obs_now]){
          // set time-varying system matrices
          if (size(Z) > 1) {
            Z_t = Z[obs_now];
          }
          if (size(T) > 1) {
            T_t = T[t];
          }
          // get filtered values
          K = ssm_filter_get_K(filter[t], m, p);
          v = ssm_filter_get_v(filter[t], m, p);
          Finv = ssm_filter_get_Finv(filter[t], m, p);
          a = ssm_filter_get_a(filter[t], m, p);
          P = ssm_filter_get_P(filter[t], m, p);
          // updating
          // L_t
          L = ssm_filter_update_L(Z_t, T_t, K);
          // r_{t - 1} and N_{t - 1}
          r = ssm_smooth_update_r(r, Z_t, v, Finv, L);
          N = ssm_smooth_update_N(N, Z_t, Finv, L);
          // hat(alpha)_{t} and V_t which use r and N from (t - 1)
          alpha = a + P * r;
          V = to_symmetric_matrix(P - P * N * P);
          // saving
          res[t, :m] = alpha;
          res[t, (m + 1): ] = symmat_to_vector(V);
          if (obs_now > 1)
            obs_now += -1;
        } else {
          if (size(T) > 1) {
            T_t = T[t];
          }
          a = ssm_filter_get_a(filter[t], m, p);
          P = ssm_filter_get_P(filter[t], m, p);
          // updating

          // r_{t - 1} and N_{t - 1}
          r = ssm_smooth_update_r_missing(r, T_t);
          N = ssm_smooth_update_N_missing(N, T_t);
          // hat(alpha)_{t} and V_t which use r and N from (t - 1)
          alpha = a + P * r;
          V = to_symmetric_matrix(P - P * N * P);
          // saving
          res[t, :m] = alpha;
          res[t, (m + 1): ] = symmat_to_vector(V);
        }
      }
    }
    return res;
  }
  
  int ssm_smooth_eps_size(int p) {
    int sz;
    sz = p + symmat_size(p);
    return sz;
  }
  
  vector ssm_smooth_eps_get_mean(vector x, int p) {
    vector[p] eps;
    eps = x[ :p];
    return eps;
  }
  
  matrix ssm_smooth_eps_get_var(vector x, int p) {
    matrix[p, p] eps_var;
    eps_var = vector_to_symmat(x[(p + 1): ], p);
    return eps_var;
  }
  
  vector[] ssm_smooth_eps(vector[] filter, matrix[] Z, matrix[] H, matrix[] T) {
    vector[ssm_smooth_eps_size(dims(Z)[2])] res[size(filter)];
    int n;
    int m;
    int p;
    n = size(filter);
    m = dims(Z)[3];
    p = dims(Z)[2];
    {
      // smoother values
      vector[m] r;
      matrix[m, m] N;
      matrix[m, m] L;
      vector[p] eps;
      matrix[p, p] var_eps;
      // filter results
      vector[p] v;
      matrix[m, p] K;
      matrix[p, p] Finv;
      // system matrices
      matrix[p, m] Z_t;
      matrix[p, p] H_t;
      matrix[m, m] T_t;
  
      // set matrices if time-invariant
      if (size(Z) == 1) {
        Z_t = Z[1];
      }
      if (size(H) == 1) {
        H_t = H[1];
      }
      if (size(T) == 1) {
        T_t = T[1];
      }
      // initialize smoother
      // r and N go from n, n - 1, ..., 1, 0.
      // r_n and N_n
      r = rep_vector(0.0, m);
      N = rep_matrix(0.0, m, m);
      for (i in 1:n) {
        int t;
        // move backwards in time
        t = n - i + 1;
        // update time-varying system matrices
        if (size(Z) > 1) {
          Z_t = Z[t];
        }
        if (size(H) > 1) {
          H_t = H[t];
        }
        if (size(T) > 1) {
          T_t = T[t];
        }
        // get values from filter
        K = ssm_filter_get_K(filter[t], m, p);
        v = ssm_filter_get_v(filter[t], m, p);
        Finv = ssm_filter_get_Finv(filter[t], m, p);
        // updating
        L = ssm_filter_update_L(Z_t, T_t, K);
        // r_{t - 1} and N_{t - 1}
        r = ssm_smooth_update_r(r, Z_t, v, Finv, L);
        N = ssm_smooth_update_N(N, Z_t, Finv, L);
        // eps_t and V(eps_t|y)
        eps = H_t * (Finv * v - K ' * r);
        var_eps = to_symmetric_matrix(H_t - H_t * (Finv + quad_form(N, K)) * H_t);
        // saving
        res[t, :p] = eps;
        res[t, (p + 1): ] = symmat_to_vector(var_eps);
      }
    }
    return res;
  }
  
  int ssm_smooth_eta_size(int q) {
    int sz;
    sz = q + symmat_size(q);
    return sz;
  }
  
  vector ssm_smooth_eta_get_mean(vector x, int q) {
    vector[q] eta;
    eta = x[ :q];
    return eta;
  }
  
  matrix ssm_smooth_eta_get_var(vector x, int q) {
    matrix[q, q] eta_var;
    eta_var = vector_to_symmat(x[(q + 1): ], q);
    return eta_var;
  }
  
  vector[] ssm_smooth_eta(vector[] filter,
                          matrix[] Z, matrix[] T,
                          matrix[] R, matrix[] Q) {
    vector[ssm_smooth_eta_size(dims(Q)[2])] res[size(filter)];
    int n;
    int m;
    int p;
    int q;
    n = size(filter);
    m = dims(Z)[3];
    p = dims(Z)[2];
    q = dims(Q)[2];
    {
      // smoother matrices
      vector[m] r;
      matrix[m, m] N;
      matrix[m, m] L;
      vector[q] eta;
      matrix[q, q] var_eta;
      // system matrices
      matrix[p, m] Z_t;
      matrix[m, m] T_t;
      matrix[m, q] R_t;
      matrix[q, q] Q_t;
      // filter matrices
      vector[p] v;
      matrix[m, p] K;
      matrix[p, p] Finv;
  
      // set time-invariant matrices
      if (size(Z) == 1) {
        Z_t = Z[1];
      }
      if (size(T) == 1) {
        T_t = T[1];
      }
      if (size(R) == 1) {
        R_t = R[1];
      }
      if (size(Q) == 1) {
        Q_t = Q[1];
      }
      // initialize smoother
      r = rep_vector(0.0, m);
      N = rep_matrix(0.0, m, m);
      for (i in 0:(n - 1)) {
        int t;
        // move backwards in time
        t = n - i;
        // update time-varying system matrices
        if (size(Z) > 1) {
          Z_t = Z[t];
        }
        if (size(T) > 1) {
          T_t = T[t];
        }
        if (size(R) > 1) {
          R_t = R[t];
        }
        if (size(Q) > 1) {
          Q_t = Q[t];
        }
        // get values from filter
        K = ssm_filter_get_K(filter[t], m, p);
        v = ssm_filter_get_v(filter[t], m, p);
        Finv = ssm_filter_get_Finv(filter[t], m, p);
        // update smoother
        L = ssm_filter_update_L(Z_t, T_t, K);
        r = ssm_smooth_update_r(r, Z_t, v, Finv, L);
        N = ssm_smooth_update_N(N, Z_t, Finv, L);
        eta = Q_t * R_t ' * r;
        var_eta = to_symmetric_matrix(Q_t - Q_t * quad_form(N, R_t) * Q_t);
        // saving
        res[t, :q] = eta;
        res[t, (q + 1): ] = symmat_to_vector(var_eta);
      }
    }
    return res;
  }
  
  vector[] ssm_smooth_faststate(vector[] filter,
                                vector[] c, matrix[] Z, matrix[] T,
                                matrix[] R, matrix[] Q) {
    vector[dims(Z)[3]] alpha[size(filter)];
    int n;
    int m;
    int p;
    int q;
    n = size(filter);
    m = dims(Z)[3];
    p = dims(Z)[2];
    q = dims(Q)[2];
    {
      // smoother matrices
      vector[m] r[n + 1];
      matrix[m, m] L;
      vector[m] a1;
      matrix[m, m] P1;
      // filter matrices
      vector[p] v;
      matrix[m, p] K;
      matrix[p, p] Finv;
      // system matrices
      matrix[p, m] Z_t;
      vector[m] c_t;
      matrix[m, m] T_t;
      matrix[p, q] R_t;
      matrix[q, q] Q_t;
      matrix[m, m] RQR;
      // set time-invariant matrices
      if (size(c) == 1) {
        c_t = c[1];
      }
      if (size(Z) == 1) {
        Z_t = Z[1];
      }
      if (size(T) == 1) {
        T_t = T[1];
      }
      if (size(R) == 1) {
        R_t = R[1];
      }
      if (size(Q) == 1) {
        Q_t = Q[1];
      }
      if (size(Q) == 1 && size(R) == 1) {
        RQR = quad_form(Q[1], R[1]');
      }
      // find smoothed state disturbances
      // Since I don't need to calculate the
      // variances of the smoothed disturbances,
      // I reimplement the state distrurbance smoother here
      // removing extraneous parts.
      // r goes from t = n, ..., 1, 0.
      // r_n
      r[n + 1] = rep_vector(0.0, m);
      for (i in 0:(n - 1)) {
        int t;
        // move backwards in time
        t = n - i;
        // update time varying system matrices
        if (size(Z) > 1) {
          Z_t = Z[t];
        }
        if (size(T) > 1) {
          T_t = T[t];
        }
        // get filter values
        K = ssm_filter_get_K(filter[t], m, p);
        v = ssm_filter_get_v(filter[t], m, p);
        Finv = ssm_filter_get_Finv(filter[t], m, p);
        // updating smoother
        L = ssm_filter_update_L(Z_t, T_t, K);
        // r_{t - 1}
        r[t] = ssm_smooth_update_r(r[t + 1], Z_t, v, Finv, L);
      }
      // calculate smoothed states
      a1 = ssm_filter_get_a(filter[1], m, p);
      P1 = ssm_filter_get_P(filter[1], m, p);
      // r[1] = r_0
      alpha[1] = a1 + P1 * r[1];
      // 1:(n - 1) -> \alpha_{2}:\alpha_{n}
      for (t in 1:(n - 1)) {
        if (size(c) > 1) {
          c_t = c[t];
        }
        if (size(T) > 1) {
          T_t = T[t];
        }
        if (size(Q) > 1) {
          Q_t = Q[t];
        }
        if (size(R) > 1) {
          R_t = R[t];
        }
        if (size(Q) > 1 || size(R) > 1) {
          RQR = quad_form(Q_t, R_t');
        }
        // `r[t + 1]` = $r_{t}$
        // alpha_{t + 1} = c_t + T_t * \alpha_t + R_t Q_t R'_t r_t
        alpha[t + 1] = c_t + T_t * alpha[t] + RQR * r[t + 1];
      }
    }
    return alpha;
  }
  
  vector[] ssm_smooth_faststate_missing(vector[] filter, int[] index_obs,
                                vector[] c, matrix[] Z, matrix[] T,
                                matrix[] R, matrix[] Q) {
    vector[dims(Z)[3]] alpha[size(filter)];
    int n;
    int m;
    int p;
    int q;
    int n_obs;
    
    n = size(filter);
    m = dims(Z)[3];
    p = dims(Z)[2];
    q = dims(Q)[2];
    n_obs = size(index_obs);
    
    {
      // smoother matrices
      vector[m] r[n + 1];
      matrix[m, m] L;
      vector[m] a1;
      matrix[m, m] P1;
      // filter matrices
      vector[p] v;
      matrix[m, p] K;
      matrix[p, p] Finv;
      // system matrices
      matrix[p, m] Z_t;
      vector[m] c_t;
      matrix[m, m] T_t;
      matrix[m, q] R_t;
      matrix[q, q] Q_t;
      matrix[m, m] RQR;
      int obs_now;
      
      // set time-invariant matrices
      if (size(c) == 1) {
        c_t = c[1];
      }
      if (size(Z) == 1) {
        Z_t = Z[1];
      }
      if (size(T) == 1) {
        T_t = T[1];
      }
      if (size(R) == 1) {
        R_t = R[1];
      }
      if (size(Q) == 1) {
        Q_t = Q[1];
      }
      if (size(Q) == 1 && size(R) == 1) {
        RQR = quad_form(Q[1], R[1]');
      }
      
      obs_now = n_obs;

      // find smoothed state disturbances
      // Since I don't need to calculate the
      // variances of the smoothed disturbances,
      // I reimplement the state distrurbance smoother here
      // removing extraneous parts.
      // r goes from t = n, ..., 1, 0.
      // r_n
      r[n + 1] = rep_vector(0.0, m);
      for (i in 0:(n - 1)) {
        int t;
        // move backwards in time
        t = n - i;
        if (t == index_obs[obs_now]){
          // update time varying system matrices
          if (size(Z) > 1) {
            Z_t = Z[obs_now];
          }
          if (size(T) > 1) {
            T_t = T[t];
          }
          // get filter values
          K = ssm_filter_get_K(filter[t], m, p);
          v = ssm_filter_get_v(filter[t], m, p);
          Finv = ssm_filter_get_Finv(filter[t], m, p);
          // updating smoother
          L = ssm_filter_update_L(Z_t, T_t, K);
          // r_{t - 1}
          r[t] = ssm_smooth_update_r(r[t + 1], Z_t, v, Finv, L);
          if (obs_now > 1)
            obs_now += -1;
        } else {
          if (size(T) > 1) {
            T_t = T[t];
          }
          r[t] = ssm_smooth_update_r_missing(r[t + 1], T_t);
        }
      }
      // calculate smoothed states
      a1 = ssm_filter_get_a(filter[1], m, p);
      P1 = ssm_filter_get_P(filter[1], m, p);
      // r[1] = r_0
      alpha[1] = a1 + P1 * r[1];
      // 1:(n - 1) -> \alpha_{2}:\alpha_{n}
      for (t in 1:(n - 1)) {
        if (size(c) > 1) {
          c_t = c[t];
        }
        if (size(T) > 1) {
          T_t = T[t];
        }
        if (size(Q) > 1) {
          Q_t = Q[t];
        }
        if (size(R) > 1) {
          R_t = R[t];
        }
        if (size(Q) > 1 || size(R) > 1) {
          RQR = quad_form(Q_t, R_t');
        }
        // `r[t + 1]` = $r_{t}$
        // alpha_{t + 1} = c_t + T_t * \alpha_t + R_t Q_t R'_t r_t
        alpha[t + 1] = c_t + T_t * alpha[t] + RQR * r[t + 1];
      }
    }
    return alpha;
  }  

  int[,] ssm_sim_idx(int m, int p, int q) {
    int sz[4, 3];
    // y
    sz[1, 1] = p;
    // a
    sz[2, 1] = m;
    // eps
    sz[3, 1] = p;
    // eta
    sz[4, 1] = q;
    // Fill in start and stop points
    sz[1, 2] = 1;
    sz[1, 3] = sz[1, 2] + sz[1, 1] - 1;
    for (i in 2:4) {
      sz[i, 2] = sz[i - 1, 3] + 1;
      sz[i, 3] = sz[i, 2] + sz[i, 1] - 1;
    }
    return sz;
  }
  
  int ssm_sim_size(int m, int p, int q) {
    int sz;
    sz = ssm_sim_idx(m, p, q)[4, 3];
    return sz;
  } 
  
  vector ssm_sim_get_y(vector x, int m, int p, int q) {
    vector[p] y;
    int idx[4, 3];
    idx = ssm_sim_idx(m, p, q);
    y = x[idx[1, 2]:idx[1, 3]];
    return y;
  }
  
  vector ssm_sim_get_a(vector x, int m, int p, int q) {
    vector[m] a;
    int idx[4, 3];
    idx = ssm_sim_idx(m, p, q);
    a = x[idx[2, 2]:idx[2, 3]];
    return a;
  }
  
  vector ssm_sim_get_eps(vector x, int m, int p, int q) {
    vector[m] eps;
    int idx[4, 3];
    idx = ssm_sim_idx(m, p, q);
    eps = x[idx[3, 2]:idx[3, 3]];
    return eps;
  }
  
  vector ssm_sim_get_eta(vector x, int m, int p, int q) {
    vector[m] eta;
    int idx[4, 3];
    idx = ssm_sim_idx(m, p, q);
    eta = x[idx[4, 2]:idx[4, 3]];
    return eta;
  }
  
  vector[] ssm_sim_rng(int n,
                      vector[] d, matrix[] Z, matrix[] H,
                      vector[] c, matrix[] T, matrix[] R, matrix[] Q,
                      vector a1, matrix P1) {
    vector[ssm_sim_size(dims(Z)[3], dims(Z)[2], dims(Q)[2])] ret[n];
    int p;
    int m;
    int q;
    p = dims(Z)[2];
    m = dims(Z)[3];
    q = dims(Q)[2];
    {
      // system matrices for current iteration
      vector[p] d_t;
      matrix[p, m] Z_t;
      matrix[p, p] H_t;
      vector[m] c_t;
      matrix[m, m] T_t;
      matrix[m, q] R_t;
      matrix[q, q] Q_t;
      matrix[m, m] RQR;
      // outputs
      vector[p] y;
      vector[p] eps;
      vector[m] a;
      vector[q] eta;
      // constants
      vector[p] zero_p;
      vector[q] zero_q;
      vector[m] zero_m;
      int idx[4, 3];
  
      d_t = d[1];
      Z_t = Z[1];
      H_t = H[1];
      c_t = c[1];
      T_t = T[1];
      R_t = R[1];
      Q_t = Q[1];
  
      idx = ssm_sim_idx(m, p, q);
      zero_p = rep_vector(0.0, p);
      zero_q = rep_vector(0.0, q);
      zero_m = rep_vector(0.0, m);
      a = multi_normal_rng(a1, P1);
      for (t in 1:n) {
        // set system matrices
        if (t > 1) {
          if (size(d) > 1) {
            d_t = d[t];
          }
          if (size(Z) > 1) {
            Z_t = Z[t];
          }
          if (size(H) > 1) {
            H_t = H[t];
          }
          // system matrices are n - 1 length
          if (t < n) {
            if (size(c) > 1) {
              c_t = c[t];
            }
            if (size(T) > 1) {
              T_t = T[t];
            }
            if (size(R) > 1) {
              R_t = R[t];
            }
            if (size(Q) > 1) {
              Q_t = Q[t];
            }
          }
        }
        // draw forecast error
        eps = multi_normal_rng(zero_p, H_t);
        // draw observed value
        y = d_t + Z_t * a + eps;
        // since eta_t is for alpha_{t + 1}, we don't
        // draw it for t == n
        if (t == n) {
          eta = zero_q;
        } else {
          eta = multi_normal_rng(zero_q, Q_t);
        }
        // save
        ret[t, idx[1, 2]:idx[1, 3]] = y;
        ret[t, idx[2, 2]:idx[2, 3]] = a;
        ret[t, idx[3, 2]:idx[3, 3]] = eps;
        ret[t, idx[4, 2]:idx[4, 3]] = eta;
        // a_{t + 1}
        if (t < n) {
          a = c_t + T_t * a + R_t * eta;
        }
      }
    }
    return ret;
  }

  vector[] ssm_sim_missing_rng(int n, int[] index_obs,
                      vector[] d, matrix[] Z, matrix[] H,
                      vector[] c, matrix[] T, matrix[] R, matrix[] Q,
                      vector a1, matrix P1) {

    vector[ssm_sim_size(dims(Z)[3], dims(Z)[2], dims(Q)[2])] ret[n];
    int p;
    int m;
    int q;
    int n_obs;
    
    p = dims(Z)[2];
    m = dims(Z)[3];
    q = dims(Q)[2];
    n_obs = size(index_obs);
    
    {
      // system matrices for current iteration
      vector[p] d_t;
      matrix[p, m] Z_t;
      matrix[p, p] H_t;
      vector[m] c_t;
      matrix[m, m] T_t;
      matrix[m, q] R_t;
      matrix[q, q] Q_t;
      matrix[m, m] RQR;
      // outputs
      vector[p] y;
      vector[p] eps;
      vector[m] a;
      vector[q] eta;
      // constants
      vector[p] zero_p;
      vector[q] zero_q;
      vector[m] zero_m;
      int idx[4, 3];
      int obs_now;
      
      d_t = d[1];
      Z_t = Z[1];
      H_t = H[1];
      c_t = c[1];
      T_t = T[1];
      R_t = R[1];
      Q_t = Q[1];

      idx = ssm_sim_idx(m, p, q);
      zero_p = rep_vector(0.0, p);
      zero_q = rep_vector(0.0, q);
      zero_m = rep_vector(0.0, m);
      
      a = multi_normal_rng(a1, P1);
      obs_now = 1;
      
      for (t in 1:n) {
        if (t == index_obs[obs_now]){

        // set system matrices
        if (t > 1) {
          if (size(d) > 1) {
            d_t = d[obs_now];
          }
          if (size(Z) > 1) {
            Z_t = Z[obs_now];
          }
          if (size(H) > 1) {
            H_t = H[obs_now];
          }
          // system matrices are n - 1 length
            if (t < n) {
              if (size(c) > 1) {
                c_t = c[t];
              }
              if (size(T) > 1) {
                T_t = T[t];
              }
              if (size(R) > 1) {
                R_t = R[t];
              }
              if (size(Q) > 1) {
                Q_t = Q[t];
              }
            }
          }
          // draw forecast error
          eps = multi_normal_rng(zero_p, H_t);
          // draw observed value
          y = d_t + Z_t * a + eps;
          // since eta_t is for alpha_{t + 1}, we don't
          // draw it for t == n
          if (t == n) {
            eta = zero_q;
          } else {
            eta = multi_normal_rng(zero_q, Q_t);
          }
          // save
          ret[t, idx[1, 2]:idx[1, 3]] = y;
          ret[t, idx[2, 2]:idx[2, 3]] = a;
          ret[t, idx[3, 2]:idx[3, 3]] = eps;
          ret[t, idx[4, 2]:idx[4, 3]] = eta;
          // a_{t + 1}
          if (t < n) {
            a = c_t + T_t * a + R_t * eta;
          }
          obs_now += 1;
        } else {
          if (t < n) {
            if (size(c) > 1) {
              c_t = c[t];
            }
            if (size(T) > 1) {
              T_t = T[t];
            }
            if (size(R) > 1) {
              R_t = R[t];
            }
            if (size(Q) > 1) {
              Q_t = Q[t];
            }
          }
          if (t == n) {
            eta = zero_q;
          } else {
            eta = multi_normal_rng(zero_q, Q_t);
          }
          
                    // save
          ret[t, idx[1, 2]:idx[1, 3]] = rep_vector(0.0, idx[1, 1]);
          ret[t, idx[2, 2]:idx[2, 3]] = a;
          ret[t, idx[3, 2]:idx[3, 3]] = rep_vector(0.0, idx[3, 1]);
          ret[t, idx[4, 2]:idx[4, 3]] = eta;
          // a_{t + 1}
          if (t < n) {
            a = c_t + T_t * a + R_t * eta;
          }
        }
      }
    }
    return ret;
  }

  vector[] ssm_simsmo_states_rng(vector[] alpha,
                      vector[] d, matrix[] Z, matrix[] H,
                      vector[] c, matrix[] T, matrix[] R, matrix[] Q,
                      vector a1, matrix P1) {
    vector[dims(Z)[2]] draws[size(alpha)];
    int n;
    int p;
    int m;
    int q;
    n = size(alpha);
    p = dims(Z)[2];
    m = dims(Z)[3];
    q = dims(Q)[2];
    {
      vector[ssm_filter_size(m, p)] filter[n];
      vector[ssm_sim_size(m, p, q)] sims[n];
      vector[p] y[n];
      vector[m] alpha_hat_plus[n];
      // simulate unconditional disturbances and observations
      sims = ssm_sim_rng(n, d, Z, H, c, T, R, Q, a1, P1);
      for (i in 1:n) {
        y[i] = ssm_sim_get_y(sims[i], m, p, q);
      }
      // filter with simulated y's
      filter = ssm_filter(y, d, Z, H, c, T, R, Q, a1, P1);
      // mean correct epsilon samples
      alpha_hat_plus = ssm_smooth_faststate(filter, c, Z, T, R, Q);
      for (i in 1:n) {
        draws[i] = (ssm_sim_get_a(sims[i], m, p, q)
                    - alpha_hat_plus[i]
                    + alpha[i]);
      }
    }
    return draws;
  }
  
  vector[] ssm_simsmo_states_missing_rng(vector[] alpha, int[] index_obs,
                                         vector[] d, matrix[] Z, matrix[] H,
                                         vector[] c, matrix[] T, matrix[] R, matrix[] Q,
                                         vector a1, matrix P1) {
    vector[dims(Z)[2]] draws[size(alpha)];
    int n;
    int p;
    int m;
    int q;
    int n_obs;

    n = size(alpha);
    p = dims(Z)[2];
    m = dims(Z)[3];
    q = dims(Q)[2];
    n_obs = size(index_obs);
    
    {
      vector[ssm_filter_size(m, p)] filter[n];
      vector[ssm_sim_size(m, p, q)] sims[n];
      vector[p] y[n_obs];
      vector[m] alpha_hat_plus[n];
      
      // simulate unconditional disturbances and observations
      sims = ssm_sim_missing_rng(n, index_obs, d, Z, H, c, T, R, Q, a1, P1);
      for (i in 1:n_obs) {
        y[i] = ssm_sim_get_y(sims[index_obs[i]], m, p, q);
      }
      // filter with simulated y's
      filter = ssm_filter_missing(y, n, index_obs, d, Z, H, c, T, R, Q, a1, P1);
      // mean correct epsilon samples
      alpha_hat_plus = ssm_smooth_faststate_missing(filter, index_obs, c, Z, T, R, Q);
      for (i in 1:n) {
        draws[i] = (ssm_sim_get_a(sims[i], m, p, q)
                    - alpha_hat_plus[i]
                    + alpha[i]);
      }
    }
    return draws;
  }
}

data{
  int<lower = 1>          n;
  int<lower=0, upper = n> n_obs; // number of observed locations
  int<lower=1, upper = n> index_obs[n_obs];
  vector[2]               y[n_obs];
  int                     S[n];
  vector[4]               a1;
  matrix[4, 4]            P1;
}

transformed data{
  vector[2]      d[n_obs];
  matrix[2, 4]   Z[n_obs];
  vector[4]      c[n];
  matrix[4, 2]   R[n];
  int            smooth_size;
  int            filter_size;
  
  filter_size = ssm_filter_size(dims(Z)[3], dims(Z)[2]);
  smooth_size = ssm_smooth_state_size(dims(Z)[3]);
  
  for (t in 1:n_obs){
    d[t] = rep_vector(0, 2);
    Z[t] = rep_matrix(0, 2, 4);
    Z[t, 1, 1] = 1;
    Z[t, 2, 2] = 1;
  }
  
  for (t in 1:n){
    c[t] = rep_vector(0, 4);
    R[t] = rep_matrix(0, 4, 2);
    if (S[t] == 2){
      R[t, 1, 1] = 1;
      R[t, 2, 2] = 1;
    }
  }
}

parameters{
  real<lower = 0>             sigma_obs;
  real<lower = 0>             sigma_proc;
  real<lower = -1, upper = 1> rho;
}

transformed parameters{
  matrix[2, 2]                H[n_obs];
  matrix[4, 4]                T[n];
  matrix[2, 2]                Q[n];
  
  for (t in 1:n_obs)
    H[t] = diag_matrix(rep_vector(square(sigma_obs), 2));

  for (t in 1:n){
    T[t] = rep_matrix(0, 4, 4);
    T[t, 1, 1] = 1;
    T[t, 2, 2] = 1;
    T[t, 3, 1] = 1;
    T[t, 4, 2] = 1;
    if (t > 1 && S[t] == 2){
      T[t, 1, 1] = 1 + rho;
      T[t, 1, 3] = -rho;
      T[t, 2, 2] = 1 + rho;
      T[t, 2, 4] = -rho;
    }
    Q[t] = diag_matrix(rep_vector(square(sigma_proc), 2));
  }
}

model{
  real log_lik;
  
  log_lik = ssm_missing_lpdf(y | n, index_obs,
                                 d, Z, H,
                                 c, T, R, Q,
                                 a1, P1);
  
  target += log_lik;
}

generated quantities{
  vector[filter_size] filter[n];
  vector[4]           alpha[n];
  vector[4]           smoothed_alpha[n];
  vector[2]           smoothed_loc[n];

  filter = ssm_filter_missing(y, n, index_obs,
                             d, Z, H,
                             c, T, R, Q,
                             a1, P1);
  
  alpha  = ssm_smooth_faststate_missing(filter, index_obs,
                                        c, Z, T,
                                        R, Q);
                                        
  smoothed_alpha = ssm_simsmo_states_missing_rng(alpha, index_obs,
                                                d, Z, H,
                                                c, T, R, Q,
                                                a1, P1);
  for (i in 1:n){
   smoothed_loc[i, 1] = smoothed_alpha[i, 1];
   smoothed_loc[i, 2] = smoothed_alpha[i, 2];   
  }                                              

                             
}
