# Supplementary material for: Identifying resting locations of a small elusive forest carnivore using a two-stage model accounting for GPS measurement error and hidden behavioral states
Source: Mov Ecol. 2021 Apr 6;9:17. doi: 10.1186/s40462-021-00256-8 (PMC8025504; doi:10.1186/s40462-021-00256-8)
Supplement: Supplementary file 2 — Additional file 2: Complete R and Stan code for reproducing the statistical analyses in this manuscript. [file 40462_2021_256_MOESM2_ESM.zip › fisher_data_for_models.csv]

ID_int	fisher	deployment	datetime	activity	obs_steps	scaled_easting	scaled_northing
1	F01T	Fall15	2015-10-21T19:00:00Z	NA	NA	-823	1935
1	F01T	Fall15	2015-10-21T19:15:00Z	0.895	350.7534747	-1141	1787
1	F01T	Fall15	2015-10-21T19:30:00Z	0.735	99.70456359	-1211	1716
1	F01T	Fall15	2015-10-21T19:45:00Z	0.805	215.5226206	-1426	1701
1	F01T	Fall15	2015-10-21T20:00:00Z	0.765	136.4734406	-1550	1644
1	F01T	Fall15	2015-10-21T20:15:00Z	0.725	268.2871596	-1693	1417
1	F01T	Fall15	2015-10-21T20:30:00Z	0.605	63.19810124	-1630	1412
1	F01T	Fall15	2015-10-21T20:45:00Z	0.735	166.0120478	-1532	1278
1	F01T	Fall15	2015-10-21T21:00:00Z	0.675	24.69817807	-1509	1269
1	F01T	Fall15	2015-10-21T21:15:00Z	0.705	95.70788891	-1423	1311
1	F01T	Fall15	2015-10-21T21:30:00Z	0.065	12.08304597	-1434	1306
1	F01T	Fall15	2015-10-21T21:45:00Z	0.115	24.08318916	-1450	1288
1	F01T	Fall15	2015-10-21T22:00:00Z	0.655	244.0860504	-1473	1045
1	F01T	Fall15	2015-10-21T22:15:00Z	0.335	47.85394446	-1452	1002
1	F01T	Fall15	2015-10-21T22:30:00Z	0.005	22.56102835	-1474	1007
1	F01T	Fall15	2015-10-21T22:45:00Z	0.005	9.433981132	-1469	1015
1	F01T	Fall15	2015-10-21T23:00:00Z	0.005	20.80865205	-1457	1032
1	F01T	Fall15	2015-10-21T23:15:00Z	0.055	11.40175425	-1466	1025
1	F01T	Fall15	2015-10-21T23:30:00Z	0.015	40.79215611	-1474	985
1	F01T	Fall15	2015-10-21T23:45:00Z	0.015	35	-1453	1013
1	F01T	Fall15	2015-10-22T00:00:00Z	0.005	51.66236541	-1491	978
1	F01T	Fall15	2015-10-22T00:15:00Z	0.005	61.07372594	-1452	1025
1	F01T	Fall15	2015-10-22T00:30:00Z	0.005	12.04159458	-1444	1016
1	F01T	Fall15	2015-10-22T00:45:00Z	0.015	53.07541804	-1483	980
1	F01T	Fall15	2015-10-22T01:00:00Z	0.005	7.211102551	-1479	974
1	F01T	Fall15	2015-10-22T01:15:00Z	0.015	57.62811814	-1443	1019
1	F01T	Fall15	2015-10-22T01:30:00Z	0.055	27.20294102	-1459	997
1	F01T	Fall15	2015-10-22T01:45:00Z	0.005	14.76482306	-1452	984
1	F01T	Fall15	2015-10-22T02:00:00Z	0.025	22.56102835	-1474	989
1	F01T	Fall15	2015-10-22T02:15:00Z	0.005	58.00862005	-1427	1023
1	F01T	Fall15	2015-10-22T02:30:00Z	0.025	64.47480128	-1453	964
1	F01T	Fall15	2015-10-22T02:45:00Z	0.005	69.26037828	-1447	1033
1	F01T	Fall15	2015-10-22T03:00:00Z	0.075	2.828427125	-1445	1035
1	F01T	Fall15	2015-10-22T03:15:00Z	0.005	36.24913792	-1460	1002
1	F01T	Fall15	2015-10-22T03:30:00Z	0.185	13.03840481	-1453	1013
1	F01T	Fall15	2015-10-22T03:45:00Z	0.595	89.02246907	-1364	1015
1	F01T	Fall15	2015-10-22T04:00:00Z	0.645	75.58438992	-1341	943
1	F01T	Fall15	2015-10-22T04:15:00Z	0.795	202.704218	-1141	910
1	F01T	Fall15	2015-10-22T04:30:00Z	0.695	31.57530681	-1147	941
1	F01T	Fall15	2015-10-22T04:45:00Z	0.735	29.06888371	-1121	928
1	F01T	Fall15	2015-10-22T05:00:00Z	0.735	40.81666326	-1100	893
1	F01T	Fall15	2015-10-22T05:15:00Z	0.205	8.062257748	-1096	900
1	F01T	Fall15	2015-10-22T05:30:00Z	0.015	54.45181356	-1057	862
1	F01T	Fall15	2015-10-22T05:45:00Z	0.015	61.61980201	-1103	903
1	F01T	Fall15	2015-10-22T06:00:00Z	0.045	10	-1097	911
1	F01T	Fall15	2015-10-22T06:15:00Z	0.015	13.92838828	-1110	916
1	F01T	Fall15	2015-10-22T06:30:00Z	0.005	22.47220505	-1122	897
1	F01T	Fall15	2015-10-22T06:45:00Z	0.005	32.64965543	-1097	918
1	F01T	Fall15	2015-10-22T07:00:00Z	0.025	30.87069808	-1125	905
1	F01T	Fall15	2015-10-22T07:15:00Z	0.025	27.65863337	-1098	899
1	F01T	Fall15	2015-10-22T07:30:00Z	0.005	42.01190308	-1099	857
1	F01T	Fall15	2015-10-22T07:45:00Z	0.005	31.76476035	-1084	885
1	F01T	Fall15	2015-10-22T08:00:00Z	0.005	33.01514804	-1083	852
1	F01T	Fall15	2015-10-22T08:15:00Z	0.005	37.85498646	-1091	889
1	F01T	Fall15	2015-10-22T08:30:00Z	0.015	19.20937271	-1079	874
1	F01T	Fall15	2015-10-22T08:45:00Z	0.005	27.29468813	-1103	887
1	F01T	Fall15	2015-10-22T09:00:00Z	0.015	22.47220505	-1111	866
1	F01T	Fall15	2015-10-22T09:15:00Z	0.015	39.66106403	-1089	899
1	F01T	Fall15	2015-10-22T09:30:00Z	0.075	26.92582404	-1075	922
1	F01T	Fall15	2015-10-22T09:45:00Z	0.005	11.40175425	-1084	915
1	F01T	Fall15	2015-10-22T10:00:00Z	0.005	15	-1072	906
1	F01T	Fall15	2015-10-22T10:15:00Z	0.005	24.08318916	-1088	888
1	F01T	Fall15	2015-10-22T10:30:00Z	0.005	3	-1091	888
1	F01T	Fall15	2015-10-22T10:45:00Z	0.005	14.31782106	-1105	891
1	F01T	Fall15	2015-10-22T11:00:00Z	0.025	73.54590403	-1120	963
1	F01T	Fall15	2015-10-22T11:15:00Z	0.035	44.40720662	-1094	927
1	F01T	Fall15	2015-10-22T11:30:00Z	0.055	50.08991915	-1091	877
1	F01T	Fall15	2015-10-22T11:45:00Z	0.055	8	-1091	885
1	F01T	Fall15	2015-10-22T12:00:00Z	0.375	13	-1086	897
1	F01T	Fall15	2015-10-22T12:15:00Z	0.075	7.071067812	-1081	892
1	F01T	Fall15	2015-10-22T12:30:00Z	0.005	5.830951895	-1084	897
1	F01T	Fall15	2015-10-22T12:45:00Z	0.045	24.69817807	-1105	884
1	F01T	Fall15	2015-10-22T13:00:00Z	0.005	18.97366596	-1087	878
1	F01T	Fall15	2015-10-22T13:15:00Z	0.015	7.071067812	-1088	885
1	F01T	Fall15	2015-10-22T13:30:00Z	0.025	5	-1092	882
1	F01T	Fall15	2015-10-22T13:45:00Z	0.005	30.8058436	-1067	864
1	F01T	Fall15	2015-10-22T14:00:00Z	0.045	50.60632372	-1098	904
1	F01T	Fall15	2015-10-22T14:15:00Z	0.045	8.602325267	-1105	899
1	F01T	Fall15	2015-10-22T14:30:00Z	0.025	26.90724809	-1085	917
1	F01T	Fall15	2015-10-22T14:45:00Z	0.025	35.05709629	-1087	882
1	F01T	Fall15	2015-10-22T15:00:00Z	0.015	11.18033989	-1089	893
1	F01T	Fall15	2015-10-22T15:15:00Z	0.285	17.80449381	-1103	882
1	F01T	Fall15	2015-10-22T15:30:00Z	0.195	19.23538406	-1084	885
1	F01T	Fall15	2015-10-22T15:45:00Z	0.005	8.062257748	-1077	881
1	F01T	Fall15	2015-10-22T16:00:00Z	0.005	7	-1070	881
1	F01T	Fall15	2015-10-22T16:15:00Z	0.005	18.02775638	-1085	871
1	F01T	Fall15	2015-10-22T16:30:00Z	0.005	5.830951895	-1082	876
1	F01T	Fall15	2015-10-22T16:45:00Z	0.005	7.280109889	-1084	869
1	F01T	Fall15	2015-10-22T17:00:00Z	0.015	3.605551275	-1087	871
1	F01T	Fall15	2015-10-22T17:15:00Z	0.015	29.61418579	-1093	842
1	F01T	Fall15	2015-10-22T17:30:00Z	0.005	36.01388621	-1094	878
1	F01T	Fall15	2015-10-22T17:45:00Z	0.035	17.11724277	-1096	895
1	F01T	Fall15	2015-10-22T18:00:00Z	0.125	37.65634077	-1089	858
1	F01T	Fall15	2015-10-22T18:15:00Z	0.005	8.94427191	-1097	862
1	F01T	Fall15	2015-10-22T18:30:00Z	0.005	20.61552813	-1092	882
1	F01T	Fall15	2015-10-22T18:45:00Z	0.085	3.605551275	-1094	885
1	F01T	Fall15	2015-10-22T19:00:00Z	0.105	12.04159458	-1106	884
1	F01T	Fall15	2015-10-22T19:15:00Z	0.005	24.8394847	-1125	868
1	F01T	Fall15	2015-10-22T19:30:00Z	0.005	62.64183905	-1065	886
1	F01T	Fall15	2015-10-22T19:45:00Z	0.005	43.27817002	-1093	853
1	F01T	Fall15	2015-10-22T20:00:00Z	0.005	41.01219331	-1094	894
1	F01T	Fall15	2015-10-22T20:15:00Z	0.025	18.11077028	-1092	876
1	F01T	Fall15	2015-10-22T20:30:00Z	0.005	14.86606875	-1097	890
1	F01T	Fall15	2015-10-22T20:45:00Z	0.095	24.35159132	-1089	867
1	F01T	Fall15	2015-10-22T21:00:00Z	0.285	16.1245155	-1073	869
1	F01T	Fall15	2015-10-22T21:15:00Z	0.655	31.6227766	-1103	879
1	F01T	Fall15	2015-10-22T21:30:00Z	0.385	-1	NA	NA
1	F01T	Fall15	2015-10-22T21:45:00Z	0.015	-1	-1091	916
1	F01T	Fall15	2015-10-22T22:00:00Z	0.015	12.36931688	-1103	919
1	F01T	Fall15	2015-10-22T22:15:00Z	0.005	9.055385138	-1094	918
1	F01T	Fall15	2015-10-22T22:30:00Z	0.015	9.433981132	-1099	926
1	F01T	Fall15	2015-10-22T22:45:00Z	0.005	6.403124237	-1094	922
1	F01T	Fall15	2015-10-22T23:00:00Z	0.025	10.77032961	-1104	918
1	F01T	Fall15	2015-10-22T23:15:00Z	0.005	15	-1092	927
1	F01T	Fall15	2015-10-22T23:30:00Z	0.025	7.211102551	-1088	921
1	F01T	Fall15	2015-10-22T23:45:00Z	0.465	84.50443775	-1118	1000
1	F01T	Fall15	2015-10-23T00:00:00Z	0.795	61.40032573	-1081	1049
1	F01T	Fall15	2015-10-23T00:15:00Z	0.735	97.57561171	-1121	1138
1	F01T	Fall15	2015-10-23T00:30:00Z	0.715	137.4408964	-1132	1275
1	F01T	Fall15	2015-10-23T00:45:00Z	0.555	40.52159918	-1143	1314
1	F01T	Fall15	2015-10-23T01:00:00Z	0.695	25.49509757	-1162	1297
1	F01T	Fall15	2015-10-23T01:15:00Z	0.635	140.6627172	-1281	1222
1	F01T	Fall15	2015-10-23T01:30:00Z	0.675	81.15417426	-1356	1253
1	F01T	Fall15	2015-10-23T01:45:00Z	0.165	4	-1356	1249
1	F01T	Fall15	2015-10-23T02:00:00Z	0.005	59.80802622	-1335	1193
1	F01T	Fall15	2015-10-23T02:15:00Z	0.015	126.7753919	-1349	1319
1	F01T	Fall15	2015-10-23T02:30:00Z	0.015	38.48376281	-1333	1284
1	F01T	Fall15	2015-10-23T02:45:00Z	0.035	13	-1345	1279
1	F01T	Fall15	2015-10-23T03:00:00Z	0.005	24.59674775	-1367	1290
1	F01T	Fall15	2015-10-23T03:15:00Z	0.015	16.2788206	-1356	1302
1	F01T	Fall15	2015-10-23T03:30:00Z	0.015	31.95309062	-1367	1272
1	F01T	Fall15	2015-10-23T03:45:00Z	0.015	34.23448554	-1371	1306
1	F01T	Fall15	2015-10-23T04:00:00Z	0.015	28.01785145	-1372	1278
1	F01T	Fall15	2015-10-23T04:15:00Z	0.015	8.602325267	-1367	1285
1	F01T	Fall15	2015-10-23T04:30:00Z	0.055	16.55294536	-1360	1300
1	F01T	Fall15	2015-10-23T04:45:00Z	0.035	8.602325267	-1355	1293
1	F01T	Fall15	2015-10-23T05:00:00Z	0.005	14.31782106	-1349	1306
1	F01T	Fall15	2015-10-23T05:15:00Z	0.005	12.20655562	-1359	1313
1	F01T	Fall15	2015-10-23T05:30:00Z	0.005	34.6554469	-1335	1288
1	F01T	Fall15	2015-10-23T05:45:00Z	0.015	36.89173349	-1355	1257
1	F01T	Fall15	2015-10-23T06:00:00Z	0.105	40.45985665	-1386	1283
1	F01T	Fall15	2015-10-23T06:15:00Z	0.095	35.22782991	-1366	1312
1	F01T	Fall15	2015-10-23T06:30:00Z	0.035	34.20526275	-1357	1279
1	F01T	Fall15	2015-10-23T06:45:00Z	0.075	30.08321791	-1368	1307
1	F01T	Fall15	2015-10-23T07:00:00Z	0.245	73.24616031	-1439	1289
1	F01T	Fall15	2015-10-23T07:15:00Z	0.775	73.79024326	-1472	1355
1	F01T	Fall15	2015-10-23T07:30:00Z	0.695	272.9468813	-1342	1595
1	F01T	Fall15	2015-10-23T07:45:00Z	0.705	286.5745976	-1096	1742
1	F01T	Fall15	2015-10-23T08:00:00Z	0.705	141.5238496	-1026	1619
1	F01T	Fall15	2015-10-23T08:15:00Z	0.725	209.038274	-817	1615
1	F01T	Fall15	2015-10-23T08:30:00Z	0.745	457.4997268	-612	1206
1	F01T	Fall15	2015-10-23T08:45:00Z	0.625	195.6553092	-628	1011
1	F01T	Fall15	2015-10-23T09:00:00Z	0.665	277.6058357	-796	790
1	F01T	Fall15	2015-10-23T09:15:00Z	0.605	104.890419	-727	711
1	F01T	Fall15	2015-10-23T09:30:00Z	0.775	87.09190548	-731	798
1	F01T	Fall15	2015-10-23T09:45:00Z	0.675	29.27456234	-735	769
1	F01T	Fall15	2015-10-23T10:00:00Z	0.615	303.0594001	-846	487
1	F01T	Fall15	2015-10-23T10:15:00Z	0.655	312.0016026	-658	238
1	F01T	Fall15	2015-10-23T10:30:00Z	0.605	173.9540169	-534	116
1	F01T	Fall15	2015-10-23T10:45:00Z	0.645	267.3667893	-331	-58
1	F01T	Fall15	2015-10-23T11:00:00Z	0.445	149.0939301	-201	15
1	F01T	Fall15	2015-10-23T11:15:00Z	0.915	5	-201	10
1	F01T	Fall15	2015-10-23T11:30:00Z	0.935	35.73513677	-212	-24
1	F01T	Fall15	2015-10-23T11:45:00Z	0.745	351.1267577	-61	-341
1	F01T	Fall15	2015-10-23T12:00:00Z	0.715	345.939301	-16	-684
1	F01T	Fall15	2015-10-23T12:15:00Z	0.595	213.475994	190	-740
1	F01T	Fall15	2015-10-23T12:30:00Z	0.615	253.9547204	267	-498
1	F01T	Fall15	2015-10-23T12:45:00Z	0.405	132.8533026	140	-537
1	F01T	Fall15	2015-10-23T13:00:00Z	0.015	-1	NA	NA
1	F01T	Fall15	2015-10-23T13:15:00Z	0.005	-1	170	-570
1	F01T	Fall15	2015-10-23T13:30:00Z	0.105	-1	NA	NA
1	F01T	Fall15	2015-10-23T13:45:00Z	0.015	-1	147	-520
1	F01T	Fall15	2015-10-23T14:00:00Z	0.005	-1	NA	NA
1	F01T	Fall15	2015-10-23T14:15:00Z	0.005	-1	121	-574
1	F01T	Fall15	2015-10-23T14:30:00Z	0.005	18.38477631	134	-561
1	F01T	Fall15	2015-10-23T14:45:00Z	0.015	-1	NA	NA
1	F01T	Fall15	2015-10-23T15:00:00Z	0.005	-1	151	-577
1	F01T	Fall15	2015-10-23T15:15:00Z	0.005	53.71219601	177	-530
1	F01T	Fall15	2015-10-23T15:30:00Z	0.005	50.7740091	134	-557
1	F01T	Fall15	2015-10-23T15:45:00Z	0.005	13.41640786	146	-551
1	F01T	Fall15	2015-10-23T16:00:00Z	0.005	20	134	-535
1	F01T	Fall15	2015-10-23T16:15:00Z	0.035	4.472135955	130	-533
1	F01T	Fall15	2015-10-23T16:30:00Z	0.085	-1	NA	NA
1	F01T	Fall15	2015-10-23T16:45:00Z	0.005	-1	NA	NA
1	F01T	Fall15	2015-10-23T17:00:00Z	0.035	-1	NA	NA
1	F01T	Fall15	2015-10-23T17:15:00Z	0.075	-1	129	-548
1	F01T	Fall15	2015-10-23T17:30:00Z	0.005	19.20937271	141	-563
1	F01T	Fall15	2015-10-23T17:45:00Z	0.275	108.3420509	124	-456
1	F01T	Fall15	2015-10-23T18:00:00Z	0.755	394.791084	-80	-118
1	F01T	Fall15	2015-10-23T18:15:00Z	0.785	501.8565532	-542	78
1	F01T	Fall15	2015-10-23T18:30:00Z	0.465	30.6757233	-532	107
1	F01T	Fall15	2015-10-23T18:45:00Z	0.495	5.385164807	-530	102
1	F01T	Fall15	2015-10-23T19:00:00Z	0.615	49.92995093	-503	144
1	F01T	Fall15	2015-10-23T19:15:00Z	0.795	439.7419698	-901	331
1	F01T	Fall15	2015-10-23T19:30:00Z	0.705	239.7415275	-1127	411
1	F01T	Fall15	2015-10-23T19:45:00Z	0.065	7.211102551	-1133	415
1	F01T	Fall15	2015-10-23T20:00:00Z	0.065	7.280109889	-1126	413
1	F01T	Fall15	2015-10-23T20:15:00Z	0.005	8.062257748	-1134	412
1	F01T	Fall15	2015-10-23T20:30:00Z	0.005	5.656854249	-1130	408
1	F01T	Fall15	2015-10-23T20:45:00Z	0.055	6.08276253	-1124	409
1	F01T	Fall15	2015-10-23T21:00:00Z	0.005	15.29705854	-1127	394
1	F01T	Fall15	2015-10-23T21:15:00Z	0.015	2.828427125	-1125	396
1	F01T	Fall15	2015-10-23T21:30:00Z	0.055	29.41088234	-1097	387
1	F01T	Fall15	2015-10-23T21:45:00Z	0.005	35.22782991	-1126	407
1	F01T	Fall15	2015-10-23T22:00:00Z	0.005	19.23538406	-1129	426
1	F01T	Fall15	2015-10-23T22:15:00Z	0.005	24.04163056	-1122	403
1	F01T	Fall15	2015-10-23T22:30:00Z	0.005	11.18033989	-1111	401
1	F01T	Fall15	2015-10-23T22:45:00Z	0.005	9.219544457	-1118	407
1	F01T	Fall15	2015-10-23T23:00:00Z	0.005	6.708203932	-1112	404
1	F01T	Fall15	2015-10-23T23:15:00Z	0.005	7	-1105	404
1	F01T	Fall15	2015-10-23T23:30:00Z	0.005	13	-1117	399
1	F01T	Fall15	2015-10-23T23:45:00Z	0.005	21.58703314	-1122	378
1	F01T	Fall15	2015-10-24T00:00:00Z	0.025	35.80502758	-1143	407
1	F01T	Fall15	2015-10-24T00:15:00Z	0.095	5	-1146	403
1	F01T	Fall15	2015-10-24T00:30:00Z	0.005	19.6468827	-1127	408
1	F01T	Fall15	2015-10-24T00:45:00Z	0.015	4	-1127	404
1	F01T	Fall15	2015-10-24T01:00:00Z	0.005	11.40175425	-1116	401
1	F01T	Fall15	2015-10-24T01:15:00Z	0.005	6.32455532	-1110	403
1	F01T	Fall15	2015-10-24T01:30:00Z	0.005	5.385164807	-1115	401
1	F01T	Fall15	2015-10-24T01:45:00Z	0.005	20.61552813	-1135	396
1	F01T	Fall15	2015-10-24T02:00:00Z	0.015	11.18033989	-1125	401
1	F01T	Fall15	2015-10-24T02:15:00Z	0.025	12.80624847	-1135	393
1	F01T	Fall15	2015-10-24T02:30:00Z	0.195	26.87005769	-1116	412
1	F01T	Fall15	2015-10-24T02:45:00Z	0.005	14.86606875	-1121	398
1	F01T	Fall15	2015-10-24T03:00:00Z	0.005	7.211102551	-1115	402
1	F01T	Fall15	2015-10-24T03:15:00Z	0.015	17.4642492	-1108	418
1	F01T	Fall15	2015-10-24T03:30:00Z	0.005	3.16227766	-1105	419
1	F01T	Fall15	2015-10-24T03:45:00Z	0.125	24.18677324	-1129	416
1	F01T	Fall15	2015-10-24T04:00:00Z	0.675	143.0034965	-1272	417
1	F01T	Fall15	2015-10-24T04:15:00Z	0.575	258.2750472	-1231	672
1	F01T	Fall15	2015-10-24T04:30:00Z	0.665	216.4486082	-1256	887
1	F01T	Fall15	2015-10-24T04:45:00Z	0.455	34.0147027	-1257	921
1	F01T	Fall15	2015-10-24T05:00:00Z	0.485	7.615773106	-1260	914
1	F01T	Fall15	2015-10-24T05:15:00Z	0.615	53.03772242	-1223	952
1	F01T	Fall15	2015-10-24T05:30:00Z	0.715	123.0162591	-1346	950
1	F01T	Fall15	2015-10-24T05:45:00Z	0.775	185.5262785	-1470	1088
1	F01T	Fall15	2015-10-24T06:00:00Z	0.605	125.2517465	-1568	1166
1	F01T	Fall15	2015-10-24T06:15:00Z	0.485	148.8623525	-1584	1314
1	F01T	Fall15	2015-10-24T06:30:00Z	0.745	288.646843	-1623	1600
1	F01T	Fall15	2015-10-24T06:45:00Z	0.485	36.49657518	-1617	1636
1	F01T	Fall15	2015-10-24T07:00:00Z	0.005	22.02271555	-1616	1614
1	F01T	Fall15	2015-10-24T07:15:00Z	0.015	-1	NA	NA
1	F01T	Fall15	2015-10-24T07:30:00Z	0.045	-1	NA	NA
1	F01T	Fall15	2015-10-24T07:45:00Z	0.005	-1	-1613	1603
1	F01T	Fall15	2015-10-24T08:00:00Z	0.005	19.31320792	-1606	1585
1	F01T	Fall15	2015-10-24T08:15:00Z	0.005	7.211102551	-1600	1589
1	F01T	Fall15	2015-10-24T08:30:00Z	0.005	20.24845673	-1611	1606
1	F01T	Fall15	2015-10-24T08:45:00Z	0.015	12.80624847	-1601	1614
1	F01T	Fall15	2015-10-24T09:00:00Z	0.015	18.78829423	-1584	1606
1	F01T	Fall15	2015-10-24T09:15:00Z	0.215	31.95309062	-1614	1595
1	F01T	Fall15	2015-10-24T09:30:00Z	0.385	53.71219601	-1661	1621
1	F01T	Fall15	2015-10-24T09:45:00Z	0.685	31.11269837	-1639	1643
1	F01T	Fall15	2015-10-24T10:00:00Z	0.495	89.87213139	-1573	1704
1	F01T	Fall15	2015-10-24T10:15:00Z	0.115	17	-1565	1689
1	F01T	Fall15	2015-10-24T10:30:00Z	0.365	95.63472173	-1600	1600
1	F01T	Fall15	2015-10-24T10:45:00Z	0.065	12.04159458	-1608	1609
1	F01T	Fall15	2015-10-24T11:00:00Z	0.005	14	-1622	1609
1	F01T	Fall15	2015-10-24T11:15:00Z	0.075	17	-1622	1592
1	F01T	Fall15	2015-10-24T11:30:00Z	0.025	16.55294536	-1607	1599
1	F01T	Fall15	2015-10-24T11:45:00Z	0.015	17.08800749	-1613	1615
1	F01T	Fall15	2015-10-24T12:00:00Z	0.035	15.29705854	-1610	1600
1	F01T	Fall15	2015-10-24T12:15:00Z	0.025	28.0713377	-1608	1628
1	F01T	Fall15	2015-10-24T12:30:00Z	0.025	21.84032967	-1602	1607
1	F01T	Fall15	2015-10-24T12:45:00Z	0.035	5	-1599	1611
1	F01T	Fall15	2015-10-24T13:00:00Z	0.035	23.08679276	-1606	1589
1	F01T	Fall15	2015-10-24T13:15:00Z	0.005	82.86132994	-1527	1564
1	F01T	Fall15	2015-10-24T13:30:00Z	0.015	74.6860094	-1594	1597
1	F01T	Fall15	2015-10-24T13:45:00Z	0.005	19.10497317	-1608	1610
1	F01T	Fall15	2015-10-24T14:00:00Z	0.005	19.23538406	-1611	1629
1	F01T	Fall15	2015-10-24T14:15:00Z	0.025	27.16615541	-1608	1602
1	F01T	Fall15	2015-10-24T14:30:00Z	0.005	7.280109889	-1610	1595
1	F01T	Fall15	2015-10-24T14:45:00Z	0.005	16.55294536	-1595	1588
1	F01T	Fall15	2015-10-24T15:00:00Z	0.005	18.43908891	-1607	1602
1	F01T	Fall15	2015-10-24T15:15:00Z	0.025	30.6757233	-1617	1631
1	F01T	Fall15	2015-10-24T15:30:00Z	0.005	33.10589071	-1603	1601
1	F01T	Fall15	2015-10-24T15:45:00Z	0.015	9.219544457	-1594	1603
1	F01T	Fall15	2015-10-24T16:00:00Z	0.045	27.20294102	-1616	1619
1	F01T	Fall15	2015-10-24T16:15:00Z	0.025	15.23154621	-1610	1633
1	F01T	Fall15	2015-10-24T16:30:00Z	0.025	25.55386468	-1623	1611
1	F01T	Fall15	2015-10-24T16:45:00Z	0.045	29.15475947	-1612	1584
1	F01T	Fall15	2015-10-24T17:00:00Z	0.045	33.01514804	-1613	1551
1	F01T	Fall15	2015-10-24T17:15:00Z	0.005	38.60051813	-1602	1588
1	F01T	Fall15	2015-10-24T17:30:00Z	0.005	3	-1602	1591
1	F01T	Fall15	2015-10-24T17:45:00Z	0.005	31.82766093	-1580	1614
1	F01T	Fall15	2015-10-24T18:00:00Z	0.015	40.26164428	-1619	1604
1	F01T	Fall15	2015-10-24T18:15:00Z	0.005	19.6977156	-1601	1596
1	F01T	Fall15	2015-10-24T18:30:00Z	0.005	4.472135955	-1597	1598
1	F01T	Fall15	2015-10-24T18:45:00Z	0.005	7.615773106	-1594	1591
1	F01T	Fall15	2015-10-24T19:00:00Z	0.055	27.29468813	-1607	1615
1	F01T	Fall15	2015-10-24T19:15:00Z	0.015	22.02271555	-1621	1632
1	F01T	Fall15	2015-10-24T19:30:00Z	0.015	27.01851217	-1604	1611
1	F01T	Fall15	2015-10-24T19:45:00Z	0.015	13	-1616	1606
1	F01T	Fall15	2015-10-24T20:00:00Z	0.405	43.96589587	-1629	1648
1	F01T	Fall15	2015-10-24T20:15:00Z	0.415	63.78087488	-1581	1690
1	F01T	Fall15	2015-10-24T20:30:00Z	0.475	16.1245155	-1573	1704
1	F01T	Fall15	2015-10-24T20:45:00Z	0.525	10.04987562	-1563	1703
1	F01T	Fall15	2015-10-24T21:00:00Z	0.615	12.36931688	-1566	1691
1	F01T	Fall15	2015-10-24T21:15:00Z	0.515	21.47091055	-1556	1710
1	F01T	Fall15	2015-10-24T21:30:00Z	0.605	183.109257	-1616	1883
1	F01T	Fall15	2015-10-24T21:45:00Z	0.845	414.6287496	-1795	2257
1	F01T	Fall15	2015-10-24T22:00:00Z	0.385	18.60107524	-1806	2272
1	F01T	Fall15	2015-10-24T22:15:00Z	0.075	12.64911064	-1810	2260
1	F01T	Fall15	2015-10-24T22:30:00Z	0.015	30.41381265	-1815	2290
1	F01T	Fall15	2015-10-24T22:45:00Z	0.085	29.73213749	-1795	2268
1	F01T	Fall15	2015-10-24T23:00:00Z	0.285	11.66190379	-1805	2274
1	F01T	Fall15	2015-10-24T23:15:00Z	0.265	4.472135955	-1801	2276
1	F01T	Fall15	2015-10-24T23:30:00Z	0.775	-1	NA	NA
1	F01T	Fall15	2015-10-24T23:45:00Z	0.655	-1	-1840	2778
1	F01T	Fall15	2015-10-25T00:00:00Z	0.675	564.7955382	-1277	2823
1	F01T	Fall15	2015-10-25T00:15:00Z	0.885	608.7626795	-673	2899
1	F01T	Fall15	2015-10-25T00:30:00Z	0.775	315.5645734	-363	2958
1	F01T	Fall15	2015-10-25T00:45:00Z	0.485	276.4091171	-272	3219
1	F01T	Fall15	2015-10-25T01:00:00Z	0.725	234.3608329	-42	3174
1	F01T	Fall15	2015-10-25T01:15:00Z	0.815	359.005571	301	3068
1	F01T	Fall15	2015-10-25T01:30:00Z	0.745	144.4749113	429	3001
1	F01T	Fall15	2015-10-25T01:45:00Z	0.605	4	425	3001
1	F01T	Fall15	2015-10-25T02:00:00Z	0.625	121.2971558	457	2884
1	F01T	Fall15	2015-10-25T02:15:00Z	0.685	260.7834351	715	2846
1	F01T	Fall15	2015-10-25T02:30:00Z	0.625	419.591468	1086	3042
1	F01T	Fall15	2015-10-25T02:45:00Z	0.055	39.05124838	1047	3044
1	F01T	Fall15	2015-10-25T03:00:00Z	0.105	8.062257748	1048	3052
1	F01T	Fall15	2015-10-25T03:15:00Z	0.055	-1	NA	NA
1	F01T	Fall15	2015-10-25T03:30:00Z	0.005	-1	NA	NA
1	F01T	Fall15	2015-10-25T03:45:00Z	0.005	-1	NA	NA
1	F01T	Fall15	2015-10-25T04:00:00Z	0.005	-1	1043	3036
1	F01T	Fall15	2015-10-25T04:15:00Z	0.015	-1	NA	NA
1	F01T	Fall15	2015-10-25T04:30:00Z	0.015	-1	1075	2997
1	F01T	Fall15	2015-10-25T04:45:00Z	0.005	85.23496935	1107	2918
1	F01T	Fall15	2015-10-25T05:00:00Z	0.005	-1	NA	NA
1	F01T	Fall15	2015-10-25T05:15:00Z	0.005	-1	NA	NA
1	F01T	Fall15	2015-10-25T05:30:00Z	0.005	-1	NA	NA
1	F01T	Fall15	2015-10-25T05:45:00Z	0.045	-1	NA	NA
1	F01T	Fall15	2015-10-25T06:00:00Z	0.005	-1	1037	3065
1	F01T	Fall15	2015-10-25T06:15:00Z	0.005	-1	NA	NA
1	F01T	Fall15	2015-10-25T06:30:00Z	0.075	-1	1085	2995
1	F01T	Fall15	2015-10-25T06:45:00Z	0.025	35.4682957	1062	3022
1	F01T	Fall15	2015-10-25T07:00:00Z	0.005	7.280109889	1069	3024
1	F01T	Fall15	2015-10-25T07:15:00Z	0.005	67.68308504	1135	3039
1	F01T	Fall15	2015-10-25T07:30:00Z	0.005	95.01578816	1087	3121
1	F01T	Fall15	2015-10-25T07:45:00Z	0.245	-1	NA	NA
1	F01T	Fall15	2015-10-25T08:00:00Z	0.005	-1	NA	NA
1	F01T	Fall15	2015-10-25T08:15:00Z	0.005	-1	NA	NA
1	F01T	Fall15	2015-10-25T08:30:00Z	0.005	-1	NA	NA
1	F01T	Fall15	2015-10-25T08:45:00Z	0.005	-1	1057	2996
1	F01T	Fall15	2015-10-25T09:00:00Z	0.315	-1	NA	NA
1	F01T	Fall15	2015-10-25T09:15:00Z	0.625	-1	975	2779
1	F01T	Fall15	2015-10-25T09:30:00Z	0.795	523.4500931	887	2263
1	F01T	Fall15	2015-10-25T09:45:00Z	0.865	-1	NA	NA
1	F01T	Fall15	2015-10-25T10:00:00Z	0.145	-1	1075	3011
1	F01T	Fall15	2015-10-25T10:15:00Z	0.005	-1	NA	NA
1	F01T	Fall15	2015-10-25T10:30:00Z	0.065	-1	1060	3030
1	F01T	Fall15	2015-10-25T10:45:00Z	0.005	16.1245155	1074	3022
1	F01T	Fall15	2015-10-25T11:00:00Z	0.005	55.08175742	1059	3075
1	F01T	Fall15	2015-10-25T11:15:00Z	0.015	42.04759208	1057	3033
1	F01T	Fall15	2015-10-25T11:30:00Z	0.015	21.9317122	1072	3049
1	F01T	Fall15	2015-10-25T11:45:00Z	0.035	43.0464865	1029	3051
1	F01T	Fall15	2015-10-25T12:00:00Z	0.005	63.03173804	1071	3004
1	F01T	Fall15	2015-10-25T12:15:00Z	0.005	23.2594067	1050	3014
1	F01T	Fall15	2015-10-25T12:30:00Z	0.005	19.02629759	1069	3013
1	F01T	Fall15	2015-10-25T12:45:00Z	0.005	17.08800749	1075	3029
1	F01T	Fall15	2015-10-25T13:00:00Z	0.005	38.89730068	1038	3017
1	F01T	Fall15	2015-10-25T13:15:00Z	0.005	139.3018306	939	3115
1	F01T	Fall15	2015-10-25T13:30:00Z	0.005	181.7278185	1068	2987
1	F01T	Fall15	2015-10-25T13:45:00Z	0.005	642.8763489	NA	NA
1	F01T	Fall15	2015-10-25T14:00:00Z	0.005	626.3864622	1061	2972
1	F01T	Fall15	2015-10-25T14:15:00Z	0.005	84.71717653	1072	3056
1	F01T	Fall15	2015-10-25T14:30:00Z	0.015	18.86796226	1062	3040
1	F01T	Fall15	2015-10-25T14:45:00Z	0.005	-1	NA	NA
1	F01T	Fall15	2015-10-25T15:00:00Z	0.025	-1	NA	NA
1	F01T	Fall15	2015-10-25T15:15:00Z	0.005	765.0496716	1062	3020
1	F01T	Fall15	2015-10-25T15:30:00Z	0.015	-1	NA	NA
1	F01T	Fall15	2015-10-25T15:45:00Z	0.015	-1	1045	3042
1	F01T	Fall15	2015-10-25T16:00:00Z	0.005	-1	NA	NA
1	F01T	Fall15	2015-10-25T16:15:00Z	0.005	-1	NA	NA
1	F01T	Fall15	2015-10-25T16:30:00Z	0.005	-1	1061	3031
1	F01T	Fall15	2015-10-25T16:45:00Z	0.005	238.421895	NA	NA
1	F01T	Fall15	2015-10-25T17:00:00Z	0.015	308.3650434	1072	2960
1	F01T	Fall15	2015-10-25T17:15:00Z	0.015	-1	NA	NA
1	F01T	Fall15	2015-10-25T17:30:00Z	0.065	-1	NA	NA
1	F01T	Fall15	2015-10-25T17:45:00Z	0.135	-1	1048	3024
1	F01T	Fall15	2015-10-25T18:00:00Z	0.005	18.02775638	1065	3030
1	F01T	Fall15	2015-10-25T18:15:00Z	0.025	20	1045	3030
1	F01T	Fall15	2015-10-25T18:30:00Z	0.025	39.8246155	1076	3005
1	F01T	Fall15	2015-10-25T18:45:00Z	0.015	-1	NA	NA
1	F01T	Fall15	2015-10-25T19:00:00Z	0.015	-1	NA	NA
1	F01T	Fall15	2015-10-25T19:15:00Z	0.035	-1	NA	NA
1	F01T	Fall15	2015-10-25T19:30:00Z	0.015	-1	1060	3036
1	F01T	Fall15	2015-10-25T19:45:00Z	0.085	42.05948169	1040	3073
1	F01T	Fall15	2015-10-25T20:00:00Z	0.335	56.5154846	1053	3018
1	F01T	Fall15	2015-10-25T20:15:00Z	0.835	11.40175425	1044	3011
1	F01T	Fall15	2015-10-25T20:30:00Z	0.465	-1	NA	NA
1	F01T	Fall15	2015-10-25T20:45:00Z	0.105	-1	1063	3006
1	F01T	Fall15	2015-10-25T21:00:00Z	0.025	47.88527958	1021	3029
1	F01T	Fall15	2015-10-25T21:15:00Z	0.015	55.08175742	1076	3026
1	F01T	Fall15	2015-10-25T21:30:00Z	0.005	-1	NA	NA
1	F01T	Fall15	2015-10-25T21:45:00Z	0.005	-1	1079	3022
1	F01T	Fall15	2015-10-25T22:00:00Z	0.005	20.51828453	1064	3008
1	F01T	Fall15	2015-10-25T22:15:00Z	0.015	-1	NA	NA
1	F01T	Fall15	2015-10-25T22:30:00Z	0.015	-1	1002	3030
1	F01T	Fall15	2015-10-25T22:45:00Z	0.005	-1	NA	NA
1	F01T	Fall15	2015-10-25T23:00:00Z	0.005	-1	NA	NA
1	F01T	Fall15	2015-10-25T23:15:00Z	0.015	-1	1060	3033
1	F01T	Fall15	2015-10-25T23:30:00Z	0.065	13.41640786	1054	3021
1	F01T	Fall15	2015-10-25T23:45:00Z	0.635	14.14213562	1044	3011
1	F01T	Fall15	2015-10-26T00:00:00Z	0.335	38.20994635	1072	3037
1	F01T	Fall15	2015-10-26T00:15:00Z	0.015	19.20937271	1060	3022
1	F01T	Fall15	2015-10-26T00:30:00Z	0.015	19.92485885	1054	3003
1	F01T	Fall15	2015-10-26T00:45:00Z	0.005	19.92485885	1073	2997
1	F01T	Fall15	2015-10-26T01:00:00Z	0.005	34.53983208	1060	3029
1	F01T	Fall15	2015-10-26T01:15:00Z	0.005	21.63330765	1048	3047
1	F01T	Fall15	2015-10-26T01:30:00Z	0.005	38.32753579	1058	3010
1	F01T	Fall15	2015-10-26T01:45:00Z	0.015	-1	NA	NA
1	F01T	Fall15	2015-10-26T02:00:00Z	0.025	-1	1061	3001
1	F01T	Fall15	2015-10-26T02:15:00Z	0.025	97.30878686	1098	3091
1	F01T	Fall15	2015-10-26T02:30:00Z	0.005	62.28964601	1036	3097
1	F01T	Fall15	2015-10-26T02:45:00Z	0.005	-1	NA	NA
1	F01T	Fall15	2015-10-26T03:00:00Z	0.035	-1	1056	3023
1	F01T	Fall15	2015-10-26T03:15:00Z	0.015	-1	NA	NA
1	F01T	Fall15	2015-10-26T03:30:00Z	0.005	-1	NA	NA
1	F01T	Fall15	2015-10-26T03:45:00Z	0.055	-1	NA	NA
1	F01T	Fall15	2015-10-26T04:00:00Z	0.005	-1	NA	NA
1	F01T	Fall15	2015-10-26T04:15:00Z	0.015	-1	NA	NA
1	F01T	Fall15	2015-10-26T04:30:00Z	0.025	-1	NA	NA
1	F01T	Fall15	2015-10-26T04:45:00Z	0.155	-1	1053	3056
1	F01T	Fall15	2015-10-26T05:00:00Z	0.005	46.38965402	1059	3010
1	F01T	Fall15	2015-10-26T05:15:00Z	0.115	-1	NA	NA
1	F01T	Fall15	2015-10-26T05:30:00Z	0.525	-1	1034	3001
1	F01T	Fall15	2015-10-26T05:45:00Z	0.685	80.62257748	994	3071
1	F01T	Fall15	2015-10-26T06:00:00Z	0.735	224.9488831	893	3272
1	F01T	Fall15	2015-10-26T06:15:00Z	0.695	257.6606295	783	3505
1	F01T	Fall15	2015-10-26T06:30:00Z	0.665	6.708203932	777	3508
1	F01T	Fall15	2015-10-26T06:45:00Z	0.765	-1	NA	NA
1	F01T	Fall15	2015-10-26T07:00:00Z	0.035	-1	681	3736
1	F01T	Fall15	2015-10-26T07:15:00Z	0.215	25.23885893	660	3750
1	F01T	Fall15	2015-10-26T07:30:00Z	0.005	22.13594362	639	3757
1	F01T	Fall15	2015-10-26T07:45:00Z	0.005	35.22782991	668	3777
1	F01T	Fall15	2015-10-26T08:00:00Z	0.015	-1	NA	NA
1	F01T	Fall15	2015-10-26T08:15:00Z	0.025	-1	653	3755
1	F01T	Fall15	2015-10-26T08:30:00Z	0.005	6.708203932	647	3752
1	F01T	Fall15	2015-10-26T08:45:00Z	0.005	5	647	3747
1	F01T	Fall15	2015-10-26T09:00:00Z	0.005	19.92485885	653	3766
1	F01T	Fall15	2015-10-26T09:15:00Z	0.045	12	653	3754
1	F01T	Fall15	2015-10-26T09:30:00Z	0.715	196.0637651	658	3950
1	F01T	Fall15	2015-10-26T09:45:00Z	0.475	66.46803743	705	3997
1	F01T	Fall15	2015-10-26T10:00:00Z	0.675	405.2419031	1110	4011
1	F01T	Fall15	2015-10-26T10:15:00Z	0.705	170.8478856	968	4106
1	F01T	Fall15	2015-10-26T10:30:00Z	0.785	534.9392489	436	4050
1	F01T	Fall15	2015-10-26T10:45:00Z	0.515	248.6523678	198	4122
1	F01T	Fall15	2015-10-26T11:00:00Z	0.575	360.1124824	-162	4113
1	F01T	Fall15	2015-10-26T11:15:00Z	0.685	205.9126028	-190	3909
1	F01T	Fall15	2015-10-26T11:30:00Z	0.755	293.8247777	-288	3632
1	F01T	Fall15	2015-10-26T11:45:00Z	0.675	518.5990744	-535	3176
1	F01T	Fall15	2015-10-26T12:00:00Z	0.685	580.0862005	-545	2596
1	F01T	Fall15	2015-10-26T12:15:00Z	0.675	501.0878167	-640	2104
1	F01T	Fall15	2015-10-26T12:30:00Z	0.555	107.9675877	-669	2000
1	F01T	Fall15	2015-10-26T12:45:00Z	0.495	43.65775991	-710	2015
1	F01T	Fall15	2015-10-26T13:00:00Z	0.105	-1	NA	NA
1	F01T	Fall15	2015-10-26T13:15:00Z	0.005	-1	NA	NA
1	F01T	Fall15	2015-10-26T13:30:00Z	0.005	-1	NA	NA
1	F01T	Fall15	2015-10-26T13:45:00Z	0.005	-1	NA	NA
1	F01T	Fall15	2015-10-26T14:00:00Z	0.025	-1	NA	NA
1	F01T	Fall15	2015-10-26T14:15:00Z	0.005	-1	NA	NA
1	F01T	Fall15	2015-10-26T14:30:00Z	0.005	-1	NA	NA
1	F01T	Fall15	2015-10-26T14:45:00Z	0.005	-1	NA	NA
1	F01T	Fall15	2015-10-26T15:00:00Z	0.005	-1	NA	NA
1	F01T	Fall15	2015-10-26T15:15:00Z	0.005	-1	NA	NA
1	F01T	Fall15	2015-10-26T15:30:00Z	0.005	-1	-744	2041
1	F01T	Fall15	2015-10-26T15:45:00Z	0.005	-1	NA	NA
1	F01T	Fall15	2015-10-26T16:00:00Z	0.005	-1	-705	2004
1	F01T	Fall15	2015-10-26T16:15:00Z	0.025	-1	NA	NA
1	F01T	Fall15	2015-10-26T16:30:00Z	0.005	-1	NA	NA
1	F01T	Fall15	2015-10-26T16:45:00Z	0.005	-1	NA	NA
1	F01T	Fall15	2015-10-26T17:00:00Z	0.105	-1	NA	NA
1	F01T	Fall15	2015-10-26T17:15:00Z	0.005	-1	NA	NA
1	F01T	Fall15	2015-10-26T17:30:00Z	0.025	-1	NA	NA
1	F01T	Fall15	2015-10-26T17:45:00Z	0.005	-1	NA	NA
1	F01T	Fall15	2015-10-26T18:00:00Z	0.185	-1	-681	1993
1	F01T	Fall15	2015-10-26T18:15:00Z	0.565	9.486832981	-672	1990
1	F01T	Fall15	2015-10-26T18:30:00Z	0.805	256.8774027	-927	2021
1	F01T	Fall15	2015-10-26T18:45:00Z	0.375	226.1083811	-1000	2235
1	F01T	Fall15	2015-10-26T19:00:00Z	0.005	255.6442841	-927	1990
1	F01T	Fall15	2015-10-26T19:15:00Z	0.015	22.13594362	-948	1983
1	F01T	Fall15	2015-10-26T19:30:00Z	0.035	26.2488095	-956	2008
1	F01T	Fall15	2015-10-26T19:45:00Z	0.005	15.8113883	-961	2023
1	F01T	Fall15	2015-10-26T20:00:00Z	0.015	-1	NA	NA
1	F01T	Fall15	2015-10-26T20:15:00Z	0.005	-1	-956	2015
1	F01T	Fall15	2015-10-26T20:30:00Z	0.015	-1	NA	NA
1	F01T	Fall15	2015-10-26T20:45:00Z	0.005	-1	NA	NA
1	F01T	Fall15	2015-10-26T21:00:00Z	0.055	-1	NA	NA
1	F01T	Fall15	2015-10-26T21:15:00Z	0.005	-1	-965	2027
1	F01T	Fall15	2015-10-26T21:30:00Z	0.005	-1	NA	NA
1	F01T	Fall15	2015-10-26T21:45:00Z	0.025	-1	-959	1992
1	F01T	Fall15	2015-10-26T22:00:00Z	0.015	16.03121954	-958	2008
1	F01T	Fall15	2015-10-26T22:15:00Z	0.015	48.25971405	-918	1981
1	F01T	Fall15	2015-10-26T22:30:00Z	0.025	40.71854614	-955	1998
1	F01T	Fall15	2015-10-26T22:45:00Z	0.005	-1	NA	NA
1	F01T	Fall15	2015-10-26T23:00:00Z	0.055	-1	NA	NA
1	F01T	Fall15	2015-10-26T23:15:00Z	0.545	-1	NA	NA
1	F01T	Fall15	2015-10-26T23:30:00Z	0.595	-1	-975	1871
1	F01T	Fall15	2015-10-26T23:45:00Z	0.685	180.2359565	-1117	1760
1	F01T	Fall15	2015-10-27T00:00:00Z	0.535	15.62049935	-1127	1772
1	F01T	Fall15	2015-10-27T00:15:00Z	0.565	23.76972865	-1133	1795
1	F01T	Fall15	2015-10-27T00:30:00Z	0.595	68.26419266	-1201	1801
1	F01T	Fall15	2015-10-27T00:45:00Z	0.795	190.078931	-1030	1718
1	F01T	Fall15	2015-10-27T01:00:00Z	0.655	186.625293	-857	1648
1	F01T	Fall15	2015-10-27T01:15:00Z	0.435	97.01546269	-881	1554
1	F01T	Fall15	2015-10-27T01:30:00Z	0.665	103.754518	-900	1452
1	F01T	Fall15	2015-10-27T01:45:00Z	0.525	139.2623424	-763	1427
1	F01T	Fall15	2015-10-27T02:00:00Z	0.005	15.62049935	-753	1415
1	F01T	Fall15	2015-10-27T02:15:00Z	0.015	32.06243908	-751	1447
1	F01T	Fall15	2015-10-27T02:30:00Z	0.075	35.77708764	-767	1415
1	F01T	Fall15	2015-10-27T02:45:00Z	0.005	7.810249676	-762	1421
1	F01T	Fall15	2015-10-27T03:00:00Z	0.005	12.20655562	-755	1411
1	F01T	Fall15	2015-10-27T03:15:00Z	0.045	13.03840481	-762	1422
1	F01T	Fall15	2015-10-27T03:30:00Z	0.005	9.219544457	-755	1428
1	F01T	Fall15	2015-10-27T03:45:00Z	0.005	19.23538406	-772	1419
1	F01T	Fall15	2015-10-27T04:00:00Z	0.005	14.2126704	-761	1428
1	F01T	Fall15	2015-10-27T04:15:00Z	0.005	20.80865205	-744	1416
1	F01T	Fall15	2015-10-27T04:30:00Z	0.005	30.61045573	-763	1440
1	F01T	Fall15	2015-10-27T04:45:00Z	0.015	8.544003745	-755	1437
1	F01T	Fall15	2015-10-27T05:00:00Z	0.015	50.80354318	-796	1407
1	F01T	Fall15	2015-10-27T05:15:00Z	0.015	44.40720662	-802	1451
1	F01T	Fall15	2015-10-27T05:30:00Z	0.105	48.33218389	-758	1431
1	F01T	Fall15	2015-10-27T05:45:00Z	0.005	7.071067812	-759	1424
1	F01T	Fall15	2015-10-27T06:00:00Z	0.005	12.08304597	-764	1413
1	F01T	Fall15	2015-10-27T06:15:00Z	0.015	15.26433752	-751	1405
1	F01T	Fall15	2015-10-27T06:30:00Z	0.045	23.02172887	-752	1428
1	F01T	Fall15	2015-10-27T06:45:00Z	0.015	-1	NA	NA
1	F01T	Fall15	2015-10-27T07:00:00Z	0.005	-1	-780	1378
1	F01T	Fall15	2015-10-27T07:15:00Z	0.015	39.56008089	-794	1415
1	F01T	Fall15	2015-10-27T07:30:00Z	0.025	47.67598976	-747	1423
1	F01T	Fall15	2015-10-27T07:45:00Z	0.035	18.78829423	-755	1406
1	F01T	Fall15	2015-10-27T08:00:00Z	0.015	3.16227766	-756	1409
1	F01T	Fall15	2015-10-27T08:15:00Z	0.105	10.81665383	-750	1418
1	F01T	Fall15	2015-10-27T08:30:00Z	0.705	152.2005256	-617	1344
1	F01T	Fall15	2015-10-27T08:45:00Z	0.665	301.0265769	-621	1043
1	F01T	Fall15	2015-10-27T09:00:00Z	0.545	161.2079403	-523	1171
1	F01T	Fall15	2015-10-27T09:15:00Z	0.655	337.4151745	-728	903
1	F01T	Fall15	2015-10-27T09:30:00Z	0.475	139.0143877	-813	793
1	F01T	Fall15	2015-10-27T09:45:00Z	0.595	338.7417896	-602	528
1	F01T	Fall15	2015-10-27T10:00:00Z	0.715	476.6015107	-220	243
1	F01T	Fall15	2015-10-27T10:15:00Z	0.505	272.2811047	-31	47
1	F01T	Fall15	2015-10-27T10:30:00Z	0.695	308.4444845	82	-240
1	F01T	Fall15	2015-10-27T10:45:00Z	0.365	80.04998438	160	-258
1	F01T	Fall15	2015-10-27T11:00:00Z	0.235	99.00505038	91	-329
1	F01T	Fall15	2015-10-27T11:15:00Z	0.085	6.403124237	86	-325
1	F01T	Fall15	2015-10-27T11:30:00Z	0.425	-1	NA	NA
1	F01T	Fall15	2015-10-27T11:45:00Z	0.675	-1	213	-138
1	F01T	Fall15	2015-10-27T12:00:00Z	0.745	100.4241007	151	-59
1	F01T	Fall15	2015-10-27T12:15:00Z	0.635	260.8006902	-5	-268
1	F01T	Fall15	2015-10-27T12:30:00Z	0.515	196.562967	49	-457
1	F01T	Fall15	2015-10-27T12:45:00Z	0.625	308.7296552	316	-302
1	F01T	Fall15	2015-10-27T13:00:00Z	0.635	397.7587208	702	-398
1	F01T	Fall15	2015-10-27T13:15:00Z	0.705	100.6628035	800	-375
1	F01T	Fall15	2015-10-27T13:30:00Z	0.665	135.5175265	859	-253
1	F01T	Fall15	2015-10-27T13:45:00Z	0.655	225.2576303	738	-63
1	F01T	Fall15	2015-10-27T14:00:00Z	0.765	455.3559048	345	167
1	F01T	Fall15	2015-10-27T14:15:00Z	0.755	281.15654	605	274
1	F01T	Fall15	2015-10-27T14:30:00Z	0.785	343.525836	342	495
1	F01T	Fall15	2015-10-27T14:45:00Z	0.865	162.6591528	225	608
1	F01T	Fall15	2015-10-27T15:00:00Z	0.715	201.5341162	71	738
1	F01T	Fall15	2015-10-27T15:15:00Z	0.595	250.3197955	37	986
1	F01T	Fall15	2015-10-27T15:30:00Z	0.795	727.9429923	-493	1485
1	F01T	Fall15	2015-10-27T15:45:00Z	0.475	202.5660386	-665	1592
1	F01T	Fall15	2015-10-27T16:00:00Z	0.005	6.32455532	-659	1594
1	F01T	Fall15	2015-10-27T16:15:00Z	0.015	40.31128874	-639	1559
1	F01T	Fall15	2015-10-27T16:30:00Z	0.015	6.708203932	-633	1556
1	F01T	Fall15	2015-10-27T16:45:00Z	0.005	11.3137085	-641	1564
1	F01T	Fall15	2015-10-27T17:00:00Z	0.055	20.61552813	-649	1545
1	F01T	Fall15	2015-10-27T17:15:00Z	0.005	30.14962686	-652	1515
1	F01T	Fall15	2015-10-27T17:30:00Z	0.015	51.7880295	-643	1566
1	F01T	Fall15	2015-10-27T17:45:00Z	0.005	12.04159458	-655	1565
1	F01T	Fall15	2015-10-27T18:00:00Z	0.005	35.22782991	-659	1600
1	F01T	Fall15	2015-10-27T18:15:00Z	0.005	59.43904441	-646	1542
1	F01T	Fall15	2015-10-27T18:30:00Z	0.005	6.708203932	-649	1548
1	F01T	Fall15	2015-10-27T18:45:00Z	0.005	7	-642	1548
1	F01T	Fall15	2015-10-27T19:00:00Z	0.125	17.02938637	-643	1565
1	F01T	Fall15	2015-10-27T19:15:00Z	0.285	3.16227766	-646	1566
1	F01T	Fall15	2015-10-27T19:30:00Z	0.805	305.4079239	-461	1809
1	F01T	Fall15	2015-10-27T19:45:00Z	0.745	118.6086	-473	1927
1	F01T	Fall15	2015-10-27T20:00:00Z	0.755	101.8331969	-486	2028
1	F01T	Fall15	2015-10-27T20:15:00Z	0.795	342.4923357	-312	2323
1	F01T	Fall15	2015-10-27T20:30:00Z	0.745	9.433981132	-307	2331
1	F01T	Fall15	2015-10-27T20:45:00Z	0.605	-1	NA	NA
1	F01T	Fall15	2015-10-27T21:00:00Z	0.055	-1	NA	NA
1	F01T	Fall15	2015-10-27T21:15:00Z	0.115	-1	NA	NA
1	F01T	Fall15	2015-10-27T21:30:00Z	0.005	-1	NA	NA
1	F01T	Fall15	2015-10-27T21:45:00Z	0.005	-1	NA	NA
1	F01T	Fall15	2015-10-27T22:00:00Z	0.135	-1	NA	NA
1	F01T	Fall15	2015-10-27T22:15:00Z	0.005	-1	NA	NA
1	F01T	Fall15	2015-10-27T22:30:00Z	0.005	-1	NA	NA
1	F01T	Fall15	2015-10-27T22:45:00Z	0.005	-1	NA	NA
1	F01T	Fall15	2015-10-27T23:00:00Z	0.005	-1	NA	NA
1	F01T	Fall15	2015-10-27T23:15:00Z	0.005	-1	NA	NA
1	F01T	Fall15	2015-10-27T23:30:00Z	0.005	-1	NA	NA
1	F01T	Fall15	2015-10-27T23:45:00Z	0.005	-1	NA	NA
1	F01T	Fall15	2015-10-28T00:00:00Z	0.005	-1	NA	NA
1	F01T	Fall15	2015-10-28T00:15:00Z	0.005	-1	NA	NA
1	F01T	Fall15	2015-10-28T00:30:00Z	0.005	-1	NA	NA
1	F01T	Fall15	2015-10-28T00:45:00Z	0.005	-1	NA	NA
1	F01T	Fall15	2015-10-28T01:00:00Z	0.065	-1	NA	NA
1	F01T	Fall15	2015-10-28T01:15:00Z	0.035	-1	NA	NA
1	F01T	Fall15	2015-10-28T01:30:00Z	0.005	-1	NA	NA
1	F01T	Fall15	2015-10-28T01:45:00Z	0.005	-1	NA	NA
1	F01T	Fall15	2015-10-28T02:00:00Z	0.005	-1	NA	NA
1	F01T	Fall15	2015-10-28T02:15:00Z	0.015	-1	NA	NA
1	F01T	Fall15	2015-10-28T02:30:00Z	0.025	-1	NA	NA
1	F01T	Fall15	2015-10-28T02:45:00Z	0.015	-1	NA	NA
1	F01T	Fall15	2015-10-28T03:00:00Z	0.015	-1	NA	NA
1	F01T	Fall15	2015-10-28T03:15:00Z	0.005	-1	NA	NA
1	F01T	Fall15	2015-10-28T03:30:00Z	0.015	-1	NA	NA
1	F01T	Fall15	2015-10-28T03:45:00Z	0.005	-1	NA	NA
1	F01T	Fall15	2015-10-28T04:00:00Z	0.145	-1	NA	NA
1	F01T	Fall15	2015-10-28T04:15:00Z	0.015	-1	NA	NA
1	F01T	Fall15	2015-10-28T04:30:00Z	0.035	-1	NA	NA
1	F01T	Fall15	2015-10-28T04:45:00Z	0.045	-1	NA	NA
1	F01T	Fall15	2015-10-28T05:00:00Z	0.105	-1	NA	NA
1	F01T	Fall15	2015-10-28T05:15:00Z	0.025	-1	NA	NA
1	F01T	Fall15	2015-10-28T05:30:00Z	0.005	-1	NA	NA
1	F01T	Fall15	2015-10-28T05:45:00Z	0.265	-1	NA	NA
1	F01T	Fall15	2015-10-28T06:00:00Z	0.925	-1	NA	NA
1	F01T	Fall15	2015-10-28T06:15:00Z	0.905	-1	48	2587
1	F01T	Fall15	2015-10-28T06:30:00Z	0.915	191.3661412	234	2542
1	F01T	Fall15	2015-10-28T06:45:00Z	0.825	-1	NA	NA
1	F01T	Fall15	2015-10-28T07:00:00Z	0.035	-1	169	2497
1	F01T	Fall15	2015-10-28T07:15:00Z	0.005	-1	NA	NA
1	F01T	Fall15	2015-10-28T07:30:00Z	0.065	-1	NA	NA
1	F01T	Fall15	2015-10-28T07:45:00Z	0.005	-1	NA	NA
1	F01T	Fall15	2015-10-28T08:00:00Z	0.005	-1	NA	NA
1	F01T	Fall15	2015-10-28T08:15:00Z	0.005	-1	NA	NA
1	F01T	Fall15	2015-10-28T08:30:00Z	0.005	-1	NA	NA
1	F01T	Fall15	2015-10-28T08:45:00Z	0.025	-1	NA	NA
1	F01T	Fall15	2015-10-28T09:00:00Z	0.005	-1	NA	NA
1	F01T	Fall15	2015-10-28T09:15:00Z	0.005	-1	183	2514
1	F01T	Fall15	2015-10-28T09:30:00Z	0.055	17.88854382	167	2522
1	F01T	Fall15	2015-10-28T09:45:00Z	0.005	-1	NA	NA
1	F01T	Fall15	2015-10-28T10:00:00Z	0.015	-1	NA	NA
1	F01T	Fall15	2015-10-28T10:15:00Z	0.015	-1	NA	NA
1	F01T	Fall15	2015-10-28T10:30:00Z	0.055	-1	NA	NA
1	F01T	Fall15	2015-10-28T10:45:00Z	0.505	-1	NA	NA
1	F01T	Fall15	2015-10-28T11:00:00Z	0.615	-1	34	2215
1	F01T	Fall15	2015-10-28T11:15:00Z	0.755	608.1118318	-52	1613
1	F01T	Fall15	2015-10-28T11:30:00Z	0.775	319.7561571	-122	1301
1	F01T	Fall15	2015-10-28T11:45:00Z	0.655	299.3659967	-188	1009
1	F01T	Fall15	2015-10-28T12:00:00Z	0.715	264.796148	51	895
1	F01T	Fall15	2015-10-28T12:15:00Z	0.685	194.9179314	179	748
1	F01T	Fall15	2015-10-28T12:30:00Z	0.715	161.6817862	225	593
1	F01T	Fall15	2015-10-28T12:45:00Z	0.695	63.89053138	274	552
1	F01T	Fall15	2015-10-28T13:00:00Z	0.785	619.1897932	-190	142
1	F01T	Fall15	2015-10-28T13:15:00Z	0.255	95.13148795	-195	47
1	F01T	Fall15	2015-10-28T13:30:00Z	0.005	27.45906044	-180	24
1	F01T	Fall15	2015-10-28T13:45:00Z	0.015	47.4341649	-195	-21
1	F01T	Fall15	2015-10-28T14:00:00Z	0.005	73.17103252	-200	52
1	F01T	Fall15	2015-10-28T14:15:00Z	0.015	10.63014581	-192	45
1	F01T	Fall15	2015-10-28T14:30:00Z	0.085	13.60147051	-196	58
1	F01T	Fall15	2015-10-28T14:45:00Z	0.055	2.236067977	-194	57
1	F01T	Fall15	2015-10-28T15:00:00Z	0.005	8.246211251	-192	49
1	F01T	Fall15	2015-10-28T15:15:00Z	0.005	3.605551275	-195	51
1	F01T	Fall15	2015-10-28T15:30:00Z	0.005	13.92838828	-200	64
1	F01T	Fall15	2015-10-28T15:45:00Z	0.005	4.472135955	-196	66
1	F01T	Fall15	2015-10-28T16:00:00Z	0.005	26.07680962	-194	40
1	F01T	Fall15	2015-10-28T16:15:00Z	0.015	8.062257748	-193	32
1	F01T	Fall15	2015-10-28T16:30:00Z	0.045	16.4924225	-189	48
1	F01T	Fall15	2015-10-28T16:45:00Z	0.005	8.602325267	-194	55
1	F01T	Fall15	2015-10-28T17:00:00Z	0.005	32.75667871	-201	23
1	F01T	Fall15	2015-10-28T17:15:00Z	0.095	37.65634077	-194	60
1	F01T	Fall15	2015-10-28T17:30:00Z	0.095	21.58703314	-189	39
1	F01T	Fall15	2015-10-28T17:45:00Z	0.005	9.433981132	-184	47
1	F01T	Fall15	2015-10-28T18:00:00Z	0.005	14.14213562	-198	45
1	F01T	Fall15	2015-10-28T18:15:00Z	0.005	7.615773106	-195	38
1	F01T	Fall15	2015-10-28T18:30:00Z	0.015	19.20937271	-183	53
1	F01T	Fall15	2015-10-28T18:45:00Z	0.025	11.70469991	-194	49
1	F01T	Fall15	2015-10-28T19:00:00Z	0.005	13.15294644	-192	62
1	F01T	Fall15	2015-10-28T19:15:00Z	0.035	8.246211251	-200	60
1	F01T	Fall15	2015-10-28T19:30:00Z	0.135	4.123105626	-201	64
1	F01T	Fall15	2015-10-28T19:45:00Z	0.065	12.36931688	-198	52
1	F01T	Fall15	2015-10-28T20:00:00Z	0.005	5	-194	49
1	F01T	Fall15	2015-10-28T20:15:00Z	0.015	13.03840481	-201	60
1	F01T	Fall15	2015-10-28T20:30:00Z	0.005	6.32455532	-203	54
1	F01T	Fall15	2015-10-28T20:45:00Z	0.115	3.16227766	-200	55
1	F01T	Fall15	2015-10-28T21:00:00Z	0.155	4	-196	55
1	F01T	Fall15	2015-10-28T21:15:00Z	0.825	448.1160564	206	-143
1	F01T	Fall15	2015-10-28T21:30:00Z	0.815	-1	NA	NA
1	F01T	Fall15	2015-10-28T21:45:00Z	0.735	-1	172	101
1	F01T	Fall15	2015-10-28T22:00:00Z	0.755	409.0048899	174	510
1	F01T	Fall15	2015-10-28T22:15:00Z	0.755	543.1758463	262	1046
1	F01T	Fall15	2015-10-28T22:30:00Z	0.885	448.3257744	348	1486
1	F01T	Fall15	2015-10-28T22:45:00Z	0.835	-1	NA	NA
1	F01T	Fall15	2015-10-28T23:00:00Z	0.695	-1	NA	NA
1	F01T	Fall15	2015-10-28T23:15:00Z	0.715	-1	-204	1779
1	F01T	Fall15	2015-10-28T23:30:00Z	0.735	107.2800075	-307	1749
1	F01T	Fall15	2015-10-28T23:45:00Z	0.655	10.04987562	-317	1748
1	F01T	Fall15	2015-10-29T00:00:00Z	0.325	39.66106403	-339	1715
1	F01T	Fall15	2015-10-29T00:15:00Z	0.015	15.29705854	-336	1730
1	F01T	Fall15	2015-10-29T00:30:00Z	0.005	14.86606875	-322	1725
1	F01T	Fall15	2015-10-29T00:45:00Z	0.005	15.62049935	-332	1713
1	F01T	Fall15	2015-10-29T01:00:00Z	0.005	14.31782106	-335	1699
1	F01T	Fall15	2015-10-29T01:15:00Z	0.025	6.403124237	-331	1704
1	F01T	Fall15	2015-10-29T01:30:00Z	0.015	5.830951895	-328	1709
1	F01T	Fall15	2015-10-29T01:45:00Z	0.005	91.92388155	-341	1618
1	F01T	Fall15	2015-10-29T02:00:00Z	0.055	56.8594759	-364	1670
1	F01T	Fall15	2015-10-29T02:15:00Z	0.005	65.30696747	-336	1729
1	F01T	Fall15	2015-10-29T02:30:00Z	0.005	9.219544457	-343	1723
1	F01T	Fall15	2015-10-29T02:45:00Z	0.025	10.29563014	-348	1732
1	F01T	Fall15	2015-10-29T03:00:00Z	0.015	8.062257748	-344	1725
1	F01T	Fall15	2015-10-29T03:15:00Z	0.005	13.34166406	-331	1728
1	F01T	Fall15	2015-10-29T03:30:00Z	0.005	24.35159132	-323	1705
1	F01T	Fall15	2015-10-29T03:45:00Z	0.015	18	-323	1687
1	F01T	Fall15	2015-10-29T04:00:00Z	0.005	33.24154028	-346	1711
1	F01T	Fall15	2015-10-29T04:15:00Z	0.005	53	-293	1711
1	F01T	Fall15	2015-10-29T04:30:00Z	0.025	46.01086828	-339	1712
1	F01T	Fall15	2015-10-29T04:45:00Z	0.005	16.55294536	-332	1727
1	F01T	Fall15	2015-10-29T05:00:00Z	0.235	27.29468813	-319	1751
1	F01T	Fall15	2015-10-29T05:15:00Z	0.435	12.20655562	-326	1741
1	F01T	Fall15	2015-10-29T05:30:00Z	0.555	17.49285568	-341	1732
1	F01T	Fall15	2015-10-29T05:45:00Z	0.725	19.6468827	-322	1727
1	F01T	Fall15	2015-10-29T06:00:00Z	0.685	24.16609195	-344	1717
1	F01T	Fall15	2015-10-29T06:15:00Z	0.615	20.61552813	-328	1704
1	F01T	Fall15	2015-10-29T06:30:00Z	0.345	38.41874542	-304	1734
1	F01T	Fall15	2015-10-29T06:45:00Z	0.205	-1	NA	NA
1	F01T	Fall15	2015-10-29T07:00:00Z	0.215	-1	-339	1715
1	F01T	Fall15	2015-10-29T07:15:00Z	0.205	-1	NA	NA
1	F01T	Fall15	2015-10-29T07:30:00Z	0.195	-1	-300	1673
1	F01T	Fall15	2015-10-29T07:45:00Z	0.135	-1	NA	NA
1	F01T	Fall15	2015-10-29T08:00:00Z	0.125	-1	-330	1763
1	F01T	Fall15	2015-10-29T08:15:00Z	0.255	29.27456234	-326	1734
1	F01T	Fall15	2015-10-29T08:30:00Z	0.275	21.84032967	-320	1713
1	F01T	Fall15	2015-10-29T08:45:00Z	0.235	16.4924225	-324	1729
1	F01T	Fall15	2015-10-29T09:00:00Z	0.115	28.7923601	-351	1719
1	F01T	Fall15	2015-10-29T09:15:00Z	0.145	49.24428901	-303	1730
1	F01T	Fall15	2015-10-29T09:30:00Z	0.255	26.68332813	-329	1736
1	F01T	Fall15	2015-10-29T09:45:00Z	0.325	1	-329	1736
1	F01T	Fall15	2015-10-29T10:00:00Z	0.455	13.03840481	-336	1725
1	F01T	Fall15	2015-10-29T10:15:00Z	0.035	5.656854249	-332	1729
1	F01T	Fall15	2015-10-29T10:30:00Z	0.055	-1	NA	NA
1	F01T	Fall15	2015-10-29T10:45:00Z	0.045	-1	-336	1732
1	F01T	Fall15	2015-10-29T11:00:00Z	0.045	34.98571137	-354	1702
1	F01T	Fall15	2015-10-29T11:15:00Z	0.075	48.82622246	-326	1662
1	F01T	Fall15	2015-10-29T11:30:00Z	0.415	545.6968023	-618	1201
1	F01T	Fall15	2015-10-29T11:45:00Z	0.015	18.24828759	-615	1219
1	F01T	Fall15	2015-10-29T12:00:00Z	0.095	30	-591	1201
1	F01T	Fall15	2015-10-29T12:15:00Z	0.185	34.40930107	-619	1221
1	F01T	Fall15	2015-10-29T12:30:00Z	0.005	52.32590181	-572	1198
1	F01T	Fall15	2015-10-29T12:45:00Z	0.005	22.36067977	-592	1208
1	F01T	Fall15	2015-10-29T13:00:00Z	0.005	28.46049894	-601	1181
1	F01T	Fall15	2015-10-29T13:15:00Z	0.015	-1	NA	NA
1	F01T	Fall15	2015-10-29T13:30:00Z	0.025	-1	NA	NA
1	F01T	Fall15	2015-10-29T13:45:00Z	0.025	-1	-611	1226
1	F01T	Fall15	2015-10-29T14:00:00Z	0.015	27.65863337	-617	1199
1	F01T	Fall15	2015-10-29T14:15:00Z	0.025	-1	NA	NA
1	F01T	Fall15	2015-10-29T14:30:00Z	0.015	-1	NA	NA
1	F01T	Fall15	2015-10-29T14:45:00Z	0.095	-1	-612	1232
1	F01T	Fall15	2015-10-29T15:00:00Z	0.005	15.8113883	-599	1223
1	F01T	Fall15	2015-10-29T15:15:00Z	0.005	23.08679276	-597	1200
1	F01T	Fall15	2015-10-29T15:30:00Z	0.015	29	-618	1220
1	F01T	Fall15	2015-10-29T15:45:00Z	0.025	33.30165161	-596	1195
1	F01T	Fall15	2015-10-29T16:00:00Z	0.015	-1	NA	NA
1	F01T	Fall15	2015-10-29T16:15:00Z	0.045	-1	NA	NA
1	F01T	Fall15	2015-10-29T16:30:00Z	0.005	-1	NA	NA
1	F01T	Fall15	2015-10-29T16:45:00Z	0.015	-1	NA	NA
1	F01T	Fall15	2015-10-29T17:00:00Z	0.375	-1	NA	NA
1	F01T	Fall15	2015-10-29T17:15:00Z	0.495	-1	-708	1252
1	F01T	Fall15	2015-10-29T17:30:00Z	0.705	80.45495634	-751	1320
1	F01T	Fall15	2015-10-29T17:45:00Z	0.665	223.1434516	-803	1103
1	F01T	Fall15	2015-10-29T18:00:00Z	0.725	70	-859	1061
1	F01T	Fall15	2015-10-29T18:15:00Z	0.355	117.0170928	-742	1059
1	F01T	Fall15	2015-10-29T18:30:00Z	0.005	1	-743	1059
1	F01T	Fall15	2015-10-29T18:45:00Z	0.015	8.062257748	-739	1066
1	F01T	Fall15	2015-10-29T19:00:00Z	0.005	9.848857802	-748	1062
1	F01T	Fall15	2015-10-29T19:15:00Z	0.035	16.2788206	-759	1074
1	F01T	Fall15	2015-10-29T19:30:00Z	0.005	19.23538406	-742	1065
1	F01T	Fall15	2015-10-29T19:45:00Z	0.005	7	-749	1065
1	F01T	Fall15	2015-10-29T20:00:00Z	0.005	7.810249676	-754	1071
1	F01T	Fall15	2015-10-29T20:15:00Z	0.005	12.08304597	-743	1076
1	F01T	Fall15	2015-10-29T20:30:00Z	0.045	49.51767361	-777	1040
1	F01T	Fall15	2015-10-29T20:45:00Z	0.005	44.38468204	-736	1057
1	F01T	Fall15	2015-10-29T21:00:00Z	0.015	18.43908891	-748	1071
1	F01T	Fall15	2015-10-29T21:15:00Z	0.005	8.544003745	-745	1063
1	F01T	Fall15	2015-10-29T21:30:00Z	0.025	5.656854249	-749	1059
1	F01T	Fall15	2015-10-29T21:45:00Z	0.025	20	-733	1047
1	F01T	Fall15	2015-10-29T22:00:00Z	0.005	14.31782106	-739	1034
1	F01T	Fall15	2015-10-29T22:15:00Z	0.015	22.36067977	-743	1056
1	F01T	Fall15	2015-10-29T22:30:00Z	0.005	3.605551275	-741	1059
1	F01T	Fall15	2015-10-29T22:45:00Z	0.025	4.472135955	-739	1055
1	F01T	Fall15	2015-10-29T23:00:00Z	0.005	4.242640687	-736	1052
1	F01T	Fall15	2015-10-29T23:15:00Z	0.015	24.16609195	-758	1042
1	F01T	Fall15	2015-10-29T23:30:00Z	0.035	5	-758	1037
1	F01T	Fall15	2015-10-29T23:45:00Z	0.005	39.44616585	-738	1071
1	F01T	Fall15	2015-10-30T00:00:00Z	0.015	14.2126704	-749	1062
1	F01T	Fall15	2015-10-30T00:15:00Z	0.015	33.9411255	-725	1086
1	F01T	Fall15	2015-10-30T00:30:00Z	0.005	24.16609195	-735	1064
1	F01T	Fall15	2015-10-30T00:45:00Z	0.015	13.89244399	-747	1057
1	F01T	Fall15	2015-10-30T01:00:00Z	0.005	18.11077028	-729	1059
1	F01T	Fall15	2015-10-30T01:15:00Z	0.015	20.80865205	-746	1047
1	F01T	Fall15	2015-10-30T01:30:00Z	0.005	15.62049935	-736	1059
1	F01T	Fall15	2015-10-30T01:45:00Z	0.005	30.14962686	-766	1062
1	F01T	Fall15	2015-10-30T02:00:00Z	0.005	26.07680962	-768	1036
1	F01T	Fall15	2015-10-30T02:15:00Z	0.005	36.76955262	-754	1070
1	F01T	Fall15	2015-10-30T02:30:00Z	0.005	18.11077028	-772	1072
1	F01T	Fall15	2015-10-30T02:45:00Z	0.105	24.04163056	-749	1065
1	F01T	Fall15	2015-10-30T03:00:00Z	0.005	30.01666204	-748	1035
1	F01T	Fall15	2015-10-30T03:15:00Z	0.005	31.01612484	-747	1066
1	F01T	Fall15	2015-10-30T03:30:00Z	0.005	19.41648784	-758	1082
1	F01T	Fall15	2015-10-30T03:45:00Z	0.005	62.62587325	-737	1023
1	F01T	Fall15	2015-10-30T04:00:00Z	0.045	41.23105626	-763	1055
1	F01T	Fall15	2015-10-30T04:15:00Z	0.005	15.8113883	-748	1060
1	F01T	Fall15	2015-10-30T04:30:00Z	0.015	9.055385138	-749	1069
1	F01T	Fall15	2015-10-30T04:45:00Z	0.005	7.071067812	-742	1068
1	F01T	Fall15	2015-10-30T05:00:00Z	0.015	6.708203932	-745	1062
1	F01T	Fall15	2015-10-30T05:15:00Z	0.015	31.01612484	-734	1091
1	F01T	Fall15	2015-10-30T05:30:00Z	0.005	26.41968963	-721	1114
1	F01T	Fall15	2015-10-30T05:45:00Z	0.005	49.39635614	-739	1068
1	F01T	Fall15	2015-10-30T06:00:00Z	0.005	29.83286778	-758	1045
1	F01T	Fall15	2015-10-30T06:15:00Z	0.015	15.55634919	-747	1056
1	F01T	Fall15	2015-10-30T06:30:00Z	0.025	5.830951895	-752	1059
1	F01T	Fall15	2015-10-30T06:45:00Z	0.145	20.24845673	-733	1052
1	F01T	Fall15	2015-10-30T07:00:00Z	0.005	15.23154621	-727	1066
1	F01T	Fall15	2015-10-30T07:15:00Z	0.005	18.02775638	-712	1056
1	F01T	Fall15	2015-10-30T07:30:00Z	0.005	26.40075756	-733	1072
1	F01T	Fall15	2015-10-30T07:45:00Z	0.015	15.26433752	-741	1085
1	F01T	Fall15	2015-10-30T08:00:00Z	0.095	22.6715681	-758	1070
1	F01T	Fall15	2015-10-30T08:15:00Z	0.045	65.03076195	-756	1005
1	F01T	Fall15	2015-10-30T08:30:00Z	0.085	75.61084578	-730	1076
1	F01T	Fall15	2015-10-30T08:45:00Z	0.115	22.02271555	-744	1093
1	F01T	Fall15	2015-10-30T09:00:00Z	0.615	186.6761902	-612	1225
1	F01T	Fall15	2015-10-30T09:15:00Z	0.215	5	-616	1222
1	F01T	Fall15	2015-10-30T09:30:00Z	0.005	-1	NA	NA
1	F01T	Fall15	2015-10-30T09:45:00Z	0.005	-1	NA	NA
1	F01T	Fall15	2015-10-30T10:00:00Z	0.005	-1	NA	NA
1	F01T	Fall15	2015-10-30T10:15:00Z	0.015	-1	NA	NA
1	F01T	Fall15	2015-10-30T10:30:00Z	0.005	-1	-615	1223
1	F01T	Fall15	2015-10-30T10:45:00Z	0.025	34.23448554	-649	1219
1	F01T	Fall15	2015-10-30T11:00:00Z	0.005	-1	NA	NA
1	F01T	Fall15	2015-10-30T11:15:00Z	0.005	-1	NA	NA
1	F01T	Fall15	2015-10-30T11:30:00Z	0.055	-1	NA	NA
1	F01T	Fall15	2015-10-30T11:45:00Z	0.005	-1	NA	NA
1	F01T	Fall15	2015-10-30T12:00:00Z	0.005	-1	-612	1215
1	F01T	Fall15	2015-10-30T12:15:00Z	0.005	13.92838828	-599	1210
1	F01T	Fall15	2015-10-30T12:30:00Z	0.015	-1	NA	NA
1	F01T	Fall15	2015-10-30T12:45:00Z	0.015	-1	-586	1202
1	F01T	Fall15	2015-10-30T13:00:00Z	0.015	-1	NA	NA
1	F01T	Fall15	2015-10-30T13:15:00Z	0.035	-1	NA	NA
1	F01T	Fall15	2015-10-30T13:30:00Z	0.005	-1	NA	NA
1	F01T	Fall15	2015-10-30T13:45:00Z	0.005	-1	NA	NA
1	F01T	Fall15	2015-10-30T14:00:00Z	0.015	-1	NA	NA
1	F01T	Fall15	2015-10-30T14:15:00Z	0.005	-1	NA	NA
1	F01T	Fall15	2015-10-30T14:30:00Z	0.015	-1	NA	NA
1	F01T	Fall15	2015-10-30T14:45:00Z	0.015	-1	NA	NA
1	F01T	Fall15	2015-10-30T15:00:00Z	0.005	-1	NA	NA
1	F01T	Fall15	2015-10-30T15:15:00Z	0.015	-1	NA	NA
1	F01T	Fall15	2015-10-30T15:30:00Z	0.015	-1	NA	NA
1	F01T	Fall15	2015-10-30T15:45:00Z	0.125	-1	NA	NA
1	F01T	Fall15	2015-10-30T16:00:00Z	0.115	-1	NA	NA
1	F01T	Fall15	2015-10-30T16:15:00Z	0.005	-1	NA	NA
1	F01T	Fall15	2015-10-30T16:30:00Z	0.015	-1	-611	1211
1	F01T	Fall15	2015-10-30T16:45:00Z	0.005	8.062257748	-607	1204
1	F01T	Fall15	2015-10-30T17:00:00Z	0.025	21.47091055	-617	1185
1	F01T	Fall15	2015-10-30T17:15:00Z	0.015	44.01136217	-616	1229
1	F01T	Fall15	2015-10-30T17:30:00Z	0.035	34.98571137	-586	1211
1	F01T	Fall15	2015-10-30T17:45:00Z	0.395	23.08679276	-608	1204
1	F01T	Fall15	2015-10-30T18:00:00Z	0.645	108.6876258	-655	1302
1	F01T	Fall15	2015-10-30T18:15:00Z	0.585	43.9089968	-633	1340
1	F01T	Fall15	2015-10-30T18:30:00Z	0.645	133.0338303	-636	1473
1	F01T	Fall15	2015-10-30T18:45:00Z	0.675	197.9141228	-655	1670
1	F01T	Fall15	2015-10-30T19:00:00Z	0.675	87.92041856	-704	1743
1	F01T	Fall15	2015-10-30T19:15:00Z	0.505	37.20215048	-726	1713
1	F01T	Fall15	2015-10-30T19:30:00Z	0.575	72.9177619	-775	1767
1	F01T	Fall15	2015-10-30T19:45:00Z	0.535	86.31338251	-838	1826
1	F01T	Fall15	2015-10-30T20:00:00Z	0.635	183.0027322	-839	1643
1	F01T	Fall15	2015-10-30T20:15:00Z	0.555	93.74433316	-891	1565
1	F01T	Fall15	2015-10-30T20:30:00Z	0.595	146.2942241	-960	1436
1	F01T	Fall15	2015-10-30T20:45:00Z	0.215	23.53720459	-937	1431
1	F01T	Fall15	2015-10-30T21:00:00Z	0.015	18.35755975	-928	1415
1	F01T	Fall15	2015-10-30T21:15:00Z	0.005	7.280109889	-930	1422
1	F01T	Fall15	2015-10-30T21:30:00Z	0.015	2.236067977	-932	1421
1	F01T	Fall15	2015-10-30T21:45:00Z	0.135	-1	NA	NA
1	F01T	Fall15	2015-10-30T22:00:00Z	0.805	-1	-742	1495
1	F01T	Fall15	2015-10-30T22:15:00Z	0.785	293.954078	-1027	1567
1	F01T	Fall15	2015-10-30T22:30:00Z	0.655	127.2635062	-1137	1503
1	F01T	Fall15	2015-10-30T22:45:00Z	0.365	48.7954916	-1171	1468
1	F01T	Fall15	2015-10-30T23:00:00Z	0.005	7	-1164	1468
1	F01T	Fall15	2015-10-30T23:15:00Z	0.005	17.4642492	-1160	1485
1	F01T	Fall15	2015-10-30T23:30:00Z	0.055	11.18033989	-1171	1487
1	F01T	Fall15	2015-10-30T23:45:00Z	0.005	23.34523506	-1155	1504
1	F01T	Fall15	2015-10-31T00:00:00Z	0.005	67.62396025	-1182	1442
1	F01T	Fall15	2015-10-31T00:15:00Z	0.005	67.41661516	-1146	1499
1	F01T	Fall15	2015-10-31T00:30:00Z	0.005	9.055385138	-1155	1498
1	F01T	Fall15	2015-10-31T00:45:00Z	0.005	24.59674775	-1177	1487
1	F01T	Fall15	2015-10-31T01:00:00Z	0.015	18.02775638	-1162	1477
1	F01T	Fall15	2015-10-31T01:15:00Z	0.015	1.414213562	-1163	1478
1	F01T	Fall15	2015-10-31T01:30:00Z	0.005	12	-1175	1478
1	F01T	Fall15	2015-10-31T01:45:00Z	0.005	10	-1175	1488
1	F01T	Fall15	2015-10-31T02:00:00Z	0.005	3	-1175	1485
1	F01T	Fall15	2015-10-31T02:15:00Z	0.015	2.828427125	-1177	1483
1	F01T	Fall15	2015-10-31T02:30:00Z	0.005	17.08800749	-1193	1477
1	F01T	Fall15	2015-10-31T02:45:00Z	0.035	16.03121954	-1177	1478
1	F01T	Fall15	2015-10-31T03:00:00Z	0.025	23.02172887	-1200	1477
1	F01T	Fall15	2015-10-31T03:15:00Z	0.005	27.20294102	-1178	1493
1	F01T	Fall15	2015-10-31T03:30:00Z	0.105	2.236067977	-1179	1491
1	F01T	Fall15	2015-10-31T03:45:00Z	0.005	8.246211251	-1181	1499
1	F01T	Fall15	2015-10-31T04:00:00Z	0.005	22.20360331	-1168	1481
1	F01T	Fall15	2015-10-31T04:15:00Z	0.005	14.14213562	-1158	1471
1	F01T	Fall15	2015-10-31T04:30:00Z	0.025	60.20797289	-1198	1516
1	F01T	Fall15	2015-10-31T04:45:00Z	0.005	89.94442729	-1155	1437
1	F01T	Fall15	2015-10-31T05:00:00Z	0.005	53.45091206	-1171	1488
1	F01T	Fall15	2015-10-31T05:15:00Z	0.005	7.615773106	-1168	1481
1	F01T	Fall15	2015-10-31T05:30:00Z	0.005	10.77032961	-1178	1485
1	F01T	Fall15	2015-10-31T05:45:00Z	0.145	10.04987562	-1168	1486
1	F01T	Fall15	2015-10-31T06:00:00Z	0.015	16.1245155	-1176	1472
1	F01T	Fall15	2015-10-31T06:15:00Z	0.005	14	-1176	1486
1	F01T	Fall15	2015-10-31T06:30:00Z	0.055	5.099019514	-1177	1481
1	F01T	Fall15	2015-10-31T06:45:00Z	0.485	71.61005516	-1219	1423
1	F01T	Fall15	2015-10-31T07:00:00Z	0.695	111.0180166	-1252	1317
1	F01T	Fall15	2015-10-31T07:15:00Z	0.365	110.1362792	-1355	1356
1	F01T	Fall15	2015-10-31T07:30:00Z	0.015	5	-1352	1360
1	F01T	Fall15	2015-10-31T07:45:00Z	0.015	6.708203932	-1349	1354
1	F01T	Fall15	2015-10-31T08:00:00Z	0.015	18	-1349	1372
1	F01T	Fall15	2015-10-31T08:15:00Z	0.205	23.43074903	-1364	1390
1	F01T	Fall15	2015-10-31T08:30:00Z	0.735	303.0659994	-1664	1347
1	F01T	Fall15	2015-10-31T08:45:00Z	0.655	68.00735254	-1704	1402
1	F01T	Fall15	2015-10-31T09:00:00Z	0.525	90.04998612	-1659	1480
1	F01T	Fall15	2015-10-31T09:15:00Z	0.365	5.385164807	-1664	1478
1	F01T	Fall15	2015-10-31T09:30:00Z	0.645	144.0034722	-1600	1607
1	F01T	Fall15	2015-10-31T09:45:00Z	0.455	3.16227766	-1601	1610
1	F01T	Fall15	2015-10-31T10:00:00Z	0.315	17	-1616	1618
1	F01T	Fall15	2015-10-31T10:15:00Z	0.005	-1	NA	NA
1	F01T	Fall15	2015-10-31T10:30:00Z	0.005	-1	-1587	1588
1	F01T	Fall15	2015-10-31T10:45:00Z	0.015	-1	NA	NA
1	F01T	Fall15	2015-10-31T11:00:00Z	0.005	-1	-1585	1617
1	F01T	Fall15	2015-10-31T11:15:00Z	0.005	26.62705391	-1600	1595
1	F01T	Fall15	2015-10-31T11:30:00Z	0.035	12.52996409	-1606	1606
1	F01T	Fall15	2015-10-31T11:45:00Z	0.005	16	-1622	1606
1	F01T	Fall15	2015-10-31T12:00:00Z	0.195	7.211102551	-1616	1602
1	F01T	Fall15	2015-10-31T12:15:00Z	0.015	10.19803903	-1606	1600
1	F01T	Fall15	2015-10-31T12:30:00Z	0.015	9.848857802	-1602	1609
1	F01T	Fall15	2015-10-31T12:45:00Z	0.125	12.72792206	-1611	1600
1	F01T	Fall15	2015-10-31T13:00:00Z	0.005	17.11724277	-1594	1602
1	F01T	Fall15	2015-10-31T13:15:00Z	0.005	9.848857802	-1603	1606
1	F01T	Fall15	2015-10-31T13:30:00Z	0.015	13.60147051	-1616	1610
1	F01T	Fall15	2015-10-31T13:45:00Z	0.025	7.211102551	-1610	1606
1	F01T	Fall15	2015-10-31T14:00:00Z	0.005	12.04159458	-1601	1614
1	F01T	Fall15	2015-10-31T14:15:00Z	0.005	22.84731932	-1610	1593
1	F01T	Fall15	2015-10-31T14:30:00Z	0.005	5.830951895	-1607	1598
1	F01T	Fall15	2015-10-31T14:45:00Z	0.005	8.062257748	-1600	1602
1	F01T	Fall15	2015-10-31T15:00:00Z	0.005	21.9544984	-1611	1621
1	F01T	Fall15	2015-10-31T15:15:00Z	0.005	44.27188724	-1597	1579
1	F01T	Fall15	2015-10-31T15:30:00Z	0.005	25	-1604	1603
1	F01T	Fall15	2015-10-31T15:45:00Z	0.005	24.20743687	-1585	1588
1	F01T	Fall15	2015-10-31T16:00:00Z	0.005	23.32380758	-1597	1608
1	F01T	Fall15	2015-10-31T16:15:00Z	0.005	105.7733426	-1625	1506
1	F01T	Fall15	2015-10-31T16:30:00Z	0.005	95.18928511	-1610	1600
1	F01T	Fall15	2015-10-31T16:45:00Z	0.065	7.211102551	-1604	1604
1	F01T	Fall15	2015-10-31T17:00:00Z	0.005	4.472135955	-1608	1602
1	F01T	Fall15	2015-10-31T17:15:00Z	0.005	5.099019514	-1609	1597
1	F01T	Fall15	2015-10-31T17:30:00Z	0.015	2.828427125	-1607	1595
1	F01T	Fall15	2015-10-31T17:45:00Z	0.175	2	-1607	1593
1	F01T	Fall15	2015-10-31T18:00:00Z	0.575	107.7032961	-1567	1693
1	F01T	Fall15	2015-10-31T18:15:00Z	0.615	102.9563014	-1581	1795
1	F01T	Fall15	2015-10-31T18:30:00Z	0.655	246.0284536	-1502	2028
1	F01T	Fall15	2015-10-31T18:45:00Z	0.715	177.0028248	-1501	2205
1	F01T	Fall15	2015-10-31T19:00:00Z	0.595	7.615773106	-1508	2208
1	F01T	Fall15	2015-10-31T19:15:00Z	0.565	13.89244399	-1501	2220
1	F01T	Fall15	2015-10-31T19:30:00Z	0.685	104.890419	-1432	2299
1	F01T	Fall15	2015-10-31T19:45:00Z	0.105	-1	NA	NA
1	F01T	Fall15	2015-10-31T20:00:00Z	0.015	-1	NA	NA
1	F01T	Fall15	2015-10-31T20:15:00Z	0.005	-1	NA	NA
1	F01T	Fall15	2015-10-31T20:30:00Z	0.005	-1	NA	NA
1	F01T	Fall15	2015-10-31T20:45:00Z	0.005	-1	NA	NA
1	F01T	Fall15	2015-10-31T21:00:00Z	0.005	-1	NA	NA
1	F01T	Fall15	2015-10-31T21:15:00Z	0.005	-1	NA	NA
1	F01T	Fall15	2015-10-31T21:30:00Z	0.025	-1	NA	NA
1	F01T	Fall15	2015-10-31T21:45:00Z	0.005	-1	NA	NA
1	F01T	Fall15	2015-10-31T22:00:00Z	0.005	-1	NA	NA
1	F01T	Fall15	2015-10-31T22:15:00Z	0.005	-1	NA	NA
1	F01T	Fall15	2015-10-31T22:30:00Z	0.055	-1	NA	NA
1	F01T	Fall15	2015-10-31T22:45:00Z	0.005	-1	NA	NA
1	F01T	Fall15	2015-10-31T23:00:00Z	0.005	-1	NA	NA
1	F01T	Fall15	2015-10-31T23:15:00Z	0.005	-1	NA	NA
1	F01T	Fall15	2015-10-31T23:30:00Z	0.005	-1	NA	NA
1	F01T	Fall15	2015-10-31T23:45:00Z	0.015	-1	NA	NA
1	F01T	Fall15	2015-11-01T00:00:00Z	0.005	-1	NA	NA
1	F01T	Fall15	2015-11-01T00:15:00Z	0.045	-1	NA	NA
1	F01T	Fall15	2015-11-01T00:30:00Z	0.005	-1	NA	NA
1	F01T	Fall15	2015-11-01T00:45:00Z	0.015	-1	NA	NA
1	F01T	Fall15	2015-11-01T01:00:00Z	0.005	-1	NA	NA
1	F01T	Fall15	2015-11-01T01:15:00Z	0.005	-1	NA	NA
1	F01T	Fall15	2015-11-01T01:30:00Z	0.005	-1	NA	NA
1	F01T	Fall15	2015-11-01T01:45:00Z	0.025	-1	NA	NA
1	F01T	Fall15	2015-11-01T02:00:00Z	0.005	-1	NA	NA
1	F01T	Fall15	2015-11-01T02:15:00Z	0.055	-1	NA	NA
1	F01T	Fall15	2015-11-01T02:30:00Z	0.005	-1	NA	NA
1	F01T	Fall15	2015-11-01T02:45:00Z	0.175	-1	-1421	2345
1	F01T	Fall15	2015-11-01T03:00:00Z	0.795	176.6154014	-1258	2413
1	F01T	Fall15	2015-11-01T03:15:00Z	0.865	-1	NA	NA
1	F01T	Fall15	2015-11-01T03:30:00Z	0.855	-1	-683	2931
1	F01T	Fall15	2015-11-01T03:45:00Z	0.795	213.1384527	-481	2999
1	F01T	Fall15	2015-11-01T04:00:00Z	0.785	413.4114174	-428	3409
1	F01T	Fall15	2015-11-01T04:15:00Z	0.845	-1	NA	NA
1	F01T	Fall15	2015-11-01T04:30:00Z	0.895	-1	128	3541
1	F01T	Fall15	2015-11-01T04:45:00Z	0.715	-1	NA	NA
1	F01T	Fall15	2015-11-01T05:00:00Z	0.035	-1	NA	NA
1	F01T	Fall15	2015-11-01T05:15:00Z	0.115	-1	NA	NA
1	F01T	Fall15	2015-11-01T05:30:00Z	0.015	-1	NA	NA
1	F01T	Fall15	2015-11-01T05:45:00Z	0.055	-1	178	3456
1	F01T	Fall15	2015-11-01T06:00:00Z	0.805	123	178	3333
1	F01T	Fall15	2015-11-01T06:15:00Z	0.895	75.3923073	108	3305
1	F01T	Fall15	2015-11-01T06:30:00Z	0.705	479.4350842	-345	3148
1	F01T	Fall15	2015-11-01T06:45:00Z	0.035	37.73592453	-365	3180
1	F01T	Fall15	2015-11-01T07:00:00Z	0.015	59.39696962	-323	3138
1	F01T	Fall15	2015-11-01T07:15:00Z	0.005	31.2409987	-347	3158
1	F01T	Fall15	2015-11-01T07:30:00Z	0.005	11.04536102	-348	3169
1	F01T	Fall15	2015-11-01T07:45:00Z	0.005	21.26029163	-364	3155
1	F01T	Fall15	2015-11-01T08:00:00Z	0.005	18.35755975	-355	3171
1	F01T	Fall15	2015-11-01T08:15:00Z	0.035	16.4924225	-359	3187
1	F01T	Fall15	2015-11-01T08:30:00Z	0.005	8.062257748	-352	3183
1	F01T	Fall15	2015-11-01T08:45:00Z	0.005	10.77032961	-348	3173
1	F01T	Fall15	2015-11-01T09:00:00Z	0.005	6	-348	3167
1	F01T	Fall15	2015-11-01T09:15:00Z	0.005	9.899494937	-355	3174
1	F01T	Fall15	2015-11-01T09:30:00Z	0.005	3.605551275	-352	3176
1	F01T	Fall15	2015-11-01T09:45:00Z	0.015	23	-375	3176
1	F01T	Fall15	2015-11-01T10:00:00Z	0.025	32.14031736	-343	3179
1	F01T	Fall15	2015-11-01T10:15:00Z	0.005	5	-347	3176
1	F01T	Fall15	2015-11-01T10:30:00Z	0.005	14	-361	3176
1	F01T	Fall15	2015-11-01T10:45:00Z	0.005	3	-358	3176
1	F01T	Fall15	2015-11-01T11:00:00Z	0.005	3	-355	3176
1	F01T	Fall15	2015-11-01T11:15:00Z	0.015	7	-355	3169
1	F01T	Fall15	2015-11-01T11:30:00Z	0.005	5.656854249	-351	3165
1	F01T	Fall15	2015-11-01T11:45:00Z	0.005	5.656854249	-355	3161
1	F01T	Fall15	2015-11-01T12:00:00Z	0.005	12.20655562	-365	3168
1	F01T	Fall15	2015-11-01T12:15:00Z	0.045	10.81665383	-359	3177
1	F01T	Fall15	2015-11-01T12:30:00Z	0.005	14.76482306	-346	3170
1	F01T	Fall15	2015-11-01T12:45:00Z	0.025	8.246211251	-344	3178
1	F01T	Fall15	2015-11-01T13:00:00Z	0.025	9.055385138	-343	3169
1	F01T	Fall15	2015-11-01T13:15:00Z	0.005	48.46648326	-388	3187
1	F01T	Fall15	2015-11-01T13:30:00Z	0.025	380.6796554	-762	3116
1	F01T	Fall15	2015-11-01T13:45:00Z	0.015	163.4533573	-848	2977
1	F01T	Fall15	2015-11-01T14:00:00Z	0.015	530.9030043	-355	3174
1	F01T	Fall15	2015-11-01T14:15:00Z	0.015	12.20655562	-345	3181
1	F01T	Fall15	2015-11-01T14:30:00Z	0.035	24.73863375	-339	3157
1	F01T	Fall15	2015-11-01T14:45:00Z	0.005	31.25699922	-335	3188
1	F01T	Fall15	2015-11-01T15:00:00Z	0.055	24.08318916	-353	3172
1	F01T	Fall15	2015-11-01T15:15:00Z	0.175	25.94224354	-365	3195
1	F01T	Fall15	2015-11-01T15:30:00Z	0.005	38.11823711	-368	3233
1	F01T	Fall15	2015-11-01T15:45:00Z	0.015	74.46475676	-349	3161
1	F01T	Fall15	2015-11-01T16:00:00Z	0.005	5.385164807	-351	3166
1	F01T	Fall15	2015-11-01T16:15:00Z	0.015	21.02379604	-352	3187
1	F01T	Fall15	2015-11-01T16:30:00Z	0.015	15.8113883	-361	3174
1	F01T	Fall15	2015-11-01T16:45:00Z	0.015	5.830951895	-358	3169
1	F01T	Fall15	2015-11-01T17:00:00Z	0.015	4.472135955	-360	3173
1	F01T	Fall15	2015-11-01T17:15:00Z	0.155	18.24828759	-342	3170
1	F01T	Fall15	2015-11-01T17:30:00Z	0.025	8.062257748	-349	3174
1	F01T	Fall15	2015-11-01T17:45:00Z	0.415	207.2800039	-543	3247
1	F01T	Fall15	2015-11-01T18:00:00Z	0.755	158	-701	3247
1	F01T	Fall15	2015-11-01T18:15:00Z	0.775	214.1144554	-879	3366
1	F01T	Fall15	2015-11-01T18:30:00Z	0.525	25.3179778	-883	3391
1	F01T	Fall15	2015-11-01T18:45:00Z	0.755	386.6018624	-977	3016
1	F01T	Fall15	2015-11-01T19:00:00Z	0.525	210.0119044	-1006	2808
1	F01T	Fall15	2015-11-01T19:15:00Z	0.515	-1	NA	NA
1	F01T	Fall15	2015-11-01T19:30:00Z	0.005	-1	NA	NA
1	F01T	Fall15	2015-11-01T19:45:00Z	0.015	-1	NA	NA
1	F01T	Fall15	2015-11-01T20:00:00Z	0.005	-1	NA	NA
1	F01T	Fall15	2015-11-01T20:15:00Z	0.005	-1	NA	NA
1	F01T	Fall15	2015-11-01T20:30:00Z	0.015	-1	NA	NA
1	F01T	Fall15	2015-11-01T20:45:00Z	0.005	-1	NA	NA
1	F01T	Fall15	2015-11-01T21:00:00Z	0.015	-1	NA	NA
1	F01T	Fall15	2015-11-01T21:15:00Z	0.015	-1	NA	NA
1	F01T	Fall15	2015-11-01T21:30:00Z	0.015	-1	NA	NA
1	F01T	Fall15	2015-11-01T21:45:00Z	0.005	-1	NA	NA
1	F01T	Fall15	2015-11-01T22:00:00Z	0.015	-1	NA	NA
1	F01T	Fall15	2015-11-01T22:15:00Z	0.015	-1	NA	NA
1	F01T	Fall15	2015-11-01T22:30:00Z	0.035	-1	NA	NA
1	F01T	Fall15	2015-11-01T22:45:00Z	0.005	-1	NA	NA
1	F01T	Fall15	2015-11-01T23:00:00Z	0.005	-1	NA	NA
1	F01T	Fall15	2015-11-01T23:15:00Z	0.015	-1	NA	NA
1	F01T	Fall15	2015-11-01T23:30:00Z	0.015	-1	NA	NA
1	F01T	Fall15	2015-11-01T23:45:00Z	0.015	-1	NA	NA
1	F01T	Fall15	2015-11-02T00:00:00Z	0.165	-1	-983	2802
1	F01T	Fall15	2015-11-02T00:15:00Z	0.625	114.3547113	-1097	2793
1	F01T	Fall15	2015-11-02T00:30:00Z	0.585	4.472135955	-1093	2795
1	F01T	Fall15	2015-11-02T00:45:00Z	0.725	241.2301805	-1277	2639
1	F01T	Fall15	2015-11-02T01:00:00Z	0.765	387.0206713	-1541	2356
1	F01T	Fall15	2015-11-02T01:15:00Z	0.725	372.4902683	-1771	2063
1	F01T	Fall15	2015-11-02T01:30:00Z	0.565	233.2380758	-1747	1831
1	F01T	Fall15	2015-11-02T01:45:00Z	0.245	69.83552105	-1781	1770
1	F01T	Fall15	2015-11-02T02:00:00Z	0.005	115.6027681	-1711	1862
1	F01T	Fall15	2015-11-02T02:15:00Z	0.005	35.4682957	-1738	1839
1	F01T	Fall15	2015-11-02T02:30:00Z	0.015	26.92582404	-1752	1816
1	F01T	Fall15	2015-11-02T02:45:00Z	0.005	12	-1752	1828
1	F01T	Fall15	2015-11-02T03:00:00Z	0.005	6.32455532	-1750	1834
1	F01T	Fall15	2015-11-02T03:15:00Z	0.005	17.08800749	-1756	1850
1	F01T	Fall15	2015-11-02T03:30:00Z	0.015	12.64911064	-1752	1838
1	F01T	Fall15	2015-11-02T03:45:00Z	0.005	8.602325267	-1747	1831
1	F01T	Fall15	2015-11-02T04:00:00Z	0.045	13	-1735	1836
1	F01T	Fall15	2015-11-02T04:15:00Z	0.005	38.01315562	-1757	1867
1	F01T	Fall15	2015-11-02T04:30:00Z	0.015	17.4642492	-1750	1851
1	F01T	Fall15	2015-11-02T04:45:00Z	0.095	22.02271555	-1749	1829
1	F01T	Fall15	2015-11-02T05:00:00Z	0.005	5.385164807	-1747	1834
1	F01T	Fall15	2015-11-02T05:15:00Z	0.005	13	-1759	1839
1	F01T	Fall15	2015-11-02T05:30:00Z	0.005	6.708203932	-1756	1845
1	F01T	Fall15	2015-11-02T05:45:00Z	0.005	-1	NA	NA
1	F01T	Fall15	2015-11-02T06:00:00Z	0.005	-1	NA	NA
1	F01T	Fall15	2015-11-02T06:15:00Z	0.045	-1	NA	NA
1	F01T	Fall15	2015-11-02T06:30:00Z	0.015	-1	-1744	1835
1	F01T	Fall15	2015-11-02T06:45:00Z	0.205	6.403124237	-1740	1830
1	F01T	Fall15	2015-11-02T07:00:00Z	0.705	186.8154169	-1808	1656
1	F01T	Fall15	2015-11-02T07:15:00Z	0.645	-1	NA	NA
1	F01T	Fall15	2015-11-02T07:30:00Z	0.765	-1	-1596	1611
1	F01T	Fall15	2015-11-02T07:45:00Z	0.625	20.61552813	-1616	1606
1	F01T	Fall15	2015-11-02T08:00:00Z	0.715	177.4514018	-1676	1439
1	F01T	Fall15	2015-11-02T08:15:00Z	0.825	389.5125158	-1770	1061
1	F01T	Fall15	2015-11-02T08:30:00Z	0.685	90.60905032	-1709	994
1	F01T	Fall15	2015-11-02T08:45:00Z	0.525	-1	NA	NA
1	F01T	Fall15	2015-11-02T09:00:00Z	0.065	-1	-1676	918
1	F01T	Fall15	2015-11-02T09:15:00Z	0.665	17.02938637	-1665	931
1	F01T	Fall15	2015-11-02T09:30:00Z	0.645	118.2708755	-1627	1043
1	F01T	Fall15	2015-11-02T09:45:00Z	0.485	41	-1587	1034
1	F01T	Fall15	2015-11-02T10:00:00Z	0.915	63.97655821	-1529	1007
1	F01T	Fall15	2015-11-02T10:15:00Z	0.645	-1	NA	NA
1	F01T	Fall15	2015-11-02T10:30:00Z	0.605	-1	NA	NA
1	F01T	Fall15	2015-11-02T10:45:00Z	0.895	-1	-1517	1021
1	F01T	Fall15	2015-11-02T11:00:00Z	0.925	34.0147027	-1551	1022
1	F01T	Fall15	2015-11-02T11:15:00Z	0.925	6.708203932	-1548	1028
1	F01T	Fall15	2015-11-02T11:30:00Z	0.895	-1	NA	NA
1	F01T	Fall15	2015-11-02T11:45:00Z	0.715	-1	-1559	1034
1	F01T	Fall15	2015-11-02T12:00:00Z	0.805	17	-1574	1026
1	F01T	Fall15	2015-11-02T12:15:00Z	0.165	8.062257748	-1573	1034
1	F01T	Fall15	2015-11-02T12:30:00Z	0.305	-1	NA	NA
1	F01T	Fall15	2015-11-02T12:45:00Z	0.045	-1	NA	NA
1	F01T	Fall15	2015-11-02T13:00:00Z	0.085	-1	NA	NA
1	F01T	Fall15	2015-11-02T13:15:00Z	0.055	-1	NA	NA
1	F01T	Fall15	2015-11-02T13:30:00Z	0.005	-1	NA	NA
1	F01T	Fall15	2015-11-02T13:45:00Z	0.005	-1	NA	NA
1	F01T	Fall15	2015-11-02T14:00:00Z	0.015	-1	NA	NA
1	F01T	Fall15	2015-11-02T14:15:00Z	0.005	-1	NA	NA
1	F01T	Fall15	2015-11-02T14:30:00Z	0.075	-1	NA	NA
1	F01T	Fall15	2015-11-02T14:45:00Z	0.075	-1	NA	NA
1	F01T	Fall15	2015-11-02T15:00:00Z	0.035	-1	NA	NA
1	F01T	Fall15	2015-11-02T15:15:00Z	0.005	-1	NA	NA
1	F01T	Fall15	2015-11-02T15:30:00Z	0.035	-1	NA	NA
1	F01T	Fall15	2015-11-02T15:45:00Z	0.015	-1	NA	NA
1	F01T	Fall15	2015-11-02T16:00:00Z	0.005	-1	-1562	1024
1	F01T	Fall15	2015-11-02T16:15:00Z	0.005	-1	NA	NA
1	F01T	Fall15	2015-11-02T16:30:00Z	0.035	-1	NA	NA
1	F01T	Fall15	2015-11-02T16:45:00Z	0.125	-1	NA	NA
1	F01T	Fall15	2015-11-02T17:00:00Z	0.005	-1	NA	NA
1	F01T	Fall15	2015-11-02T17:15:00Z	0.005	-1	NA	NA
1	F01T	Fall15	2015-11-02T17:30:00Z	0.015	-1	NA	NA
1	F01T	Fall15	2015-11-02T17:45:00Z	0.285	-1	-1523	1058
1	F01T	Fall15	2015-11-02T18:00:00Z	0.605	60.8276253	-1565	1014
1	F01T	Fall15	2015-11-02T18:15:00Z	0.485	6.32455532	-1567	1008
1	F01T	Fall15	2015-11-02T18:30:00Z	0.265	30.08321791	-1559	1037
1	F01T	Fall15	2015-11-02T18:45:00Z	0.205	7.071067812	-1558	1044
1	F01T	Fall15	2015-11-02T19:00:00Z	0.045	32.01562119	-1589	1052
1	F01T	Fall15	2015-11-02T19:15:00Z	0.035	44.55333882	-1558	1020
1	F01T	Fall15	2015-11-02T19:30:00Z	0.065	19.02629759	-1577	1021
1	F01T	Fall15	2015-11-02T19:45:00Z	0.045	18.24828759	-1595	1024
1	F01T	Fall15	2015-11-02T20:00:00Z	0.225	23.02172887	-1572	1025
1	F01T	Fall15	2015-11-02T20:15:00Z	0.015	31.06444913	-1546	1008
1	F01T	Fall15	2015-11-02T20:30:00Z	0.035	-1	NA	NA
1	F01T	Fall15	2015-11-02T20:45:00Z	0.005	-1	-1594	1034
1	F01T	Fall15	2015-11-02T21:00:00Z	0.045	35.84689666	-1561	1020
1	F01T	Fall15	2015-11-02T21:15:00Z	0.015	10.81665383	-1567	1011
1	F01T	Fall15	2015-11-02T21:30:00Z	0.005	-1	NA	NA
1	F01T	Fall15	2015-11-02T21:45:00Z	0.015	-1	-1561	1019
1	F01T	Fall15	2015-11-02T22:00:00Z	0.025	18.02775638	-1560	1037
1	F01T	Fall15	2015-11-02T22:15:00Z	0.015	21.9317122	-1551	1017
1	F01T	Fall15	2015-11-02T22:30:00Z	0.095	10	-1545	1025
1	F01T	Fall15	2015-11-02T22:45:00Z	0.295	35.51056181	-1575	1006
1	F01T	Fall15	2015-11-02T23:00:00Z	0.045	-1	NA	NA
1	F01T	Fall15	2015-11-02T23:15:00Z	0.005	-1	-1583	1015
1	F01T	Fall15	2015-11-02T23:30:00Z	0.015	73.57309291	-1646	1053
1	F01T	Fall15	2015-11-02T23:45:00Z	0.075	28.46049894	-1619	1044
1	F01T	Fall15	2015-11-03T00:00:00Z	0.585	12.04159458	-1611	1035
1	F01T	Fall15	2015-11-03T00:15:00Z	0.805	10.19803903	-1601	1033
1	F01T	Fall15	2015-11-03T00:30:00Z	0.885	151.211772	-1698	917
1	F01T	Fall15	2015-11-03T00:45:00Z	0.925	132.0605922	-1622	1025
1	F01T	Fall15	2015-11-03T01:00:00Z	0.815	75.58438992	-1655	1093
1	F01T	Fall15	2015-11-03T01:15:00Z	0.855	156.2849961	-1543	984
1	F01T	Fall15	2015-11-03T01:30:00Z	0.765	126.1942946	-1424	1026
1	F01T	Fall15	2015-11-03T01:45:00Z	0.755	50.009999	-1474	1025
1	F01T	Fall15	2015-11-03T02:00:00Z	0.645	90.42676595	-1550	1074
1	F01T	Fall15	2015-11-03T02:15:00Z	0.715	164.638999	-1409	989
1	F01T	Fall15	2015-11-03T02:30:00Z	0.615	58.24946352	-1397	1046
1	F01T	Fall15	2015-11-03T02:45:00Z	0.435	43.41658669	-1440	1052
1	F01T	Fall15	2015-11-03T03:00:00Z	0.015	11.40175425	-1429	1055
1	F01T	Fall15	2015-11-03T03:15:00Z	0.015	46.75467891	-1460	1090
1	F01T	Fall15	2015-11-03T03:30:00Z	0.005	39.66106403	-1427	1068
1	F01T	Fall15	2015-11-03T03:45:00Z	0.035	21.09502311	-1425	1047
1	F01T	Fall15	2015-11-03T04:00:00Z	0.005	4.472135955	-1429	1045
1	F01T	Fall15	2015-11-03T04:15:00Z	0.005	8.246211251	-1421	1043
1	F01T	Fall15	2015-11-03T04:30:00Z	0.015	13.03840481	-1420	1056
1	F01T	Fall15	2015-11-03T04:45:00Z	0.005	16.03121954	-1404	1057
1	F01T	Fall15	2015-11-03T05:00:00Z	0.015	6.708203932	-1407	1051
1	F01T	Fall15	2015-11-03T05:15:00Z	0.025	12.80624847	-1399	1061
1	F01T	Fall15	2015-11-03T05:30:00Z	0.035	23.40939982	-1407	1083
1	F01T	Fall15	2015-11-03T05:45:00Z	0.025	32.64965543	-1422	1054
1	F01T	Fall15	2015-11-03T06:00:00Z	0.005	3.605551275	-1425	1056
1	F01T	Fall15	2015-11-03T06:15:00Z	0.205	3.605551275	-1423	1059
1	F01T	Fall15	2015-11-03T06:30:00Z	0.745	108.1156788	-1531	1064
1	F01T	Fall15	2015-11-03T06:45:00Z	0.445	79.30952024	-1562	991
1	F01T	Fall15	2015-11-03T07:00:00Z	0.025	-1	NA	NA
1	F01T	Fall15	2015-11-03T07:15:00Z	0.005	-1	NA	NA
1	F01T	Fall15	2015-11-03T07:30:00Z	0.005	-1	NA	NA
1	F01T	Fall15	2015-11-03T07:45:00Z	0.005	-1	NA	NA
1	F01T	Fall15	2015-11-03T08:00:00Z	0.005	-1	NA	NA
1	F01T	Fall15	2015-11-03T08:15:00Z	0.005	-1	NA	NA
1	F01T	Fall15	2015-11-03T08:30:00Z	0.005	-1	NA	NA
1	F01T	Fall15	2015-11-03T08:45:00Z	0.025	-1	NA	NA
1	F01T	Fall15	2015-11-03T09:00:00Z	0.005	-1	-1573	1029
1	F01T	Fall15	2015-11-03T09:15:00Z	0.025	8.602325267	-1580	1034
1	F01T	Fall15	2015-11-03T09:30:00Z	0.075	13	-1592	1029
1	F01T	Fall15	2015-11-03T09:45:00Z	0.005	20.51828453	-1577	1015
1	F01T	Fall15	2015-11-03T10:00:00Z	0.155	20.88061302	-1557	1009
1	F01T	Fall15	2015-11-03T10:15:00Z	0.155	12.20655562	-1567	1016
1	F01T	Fall15	2015-11-03T10:30:00Z	0.015	62.76941931	-1509	1040
1	F01T	Fall15	2015-11-03T10:45:00Z	0.015	74.67261881	-1583	1030
1	F01T	Fall15	2015-11-03T11:00:00Z	0.005	66	-1517	1030
1	F01T	Fall15	2015-11-03T11:15:00Z	0.075	-1	NA	NA
1	F01T	Fall15	2015-11-03T11:30:00Z	0.005	-1	-1550	1032
1	F01T	Fall15	2015-11-03T11:45:00Z	0.205	49.49747468	-1599	1025
1	F01T	Fall15	2015-11-03T12:00:00Z	0.025	65.2533524	-1536	1008
1	F01T	Fall15	2015-11-03T12:15:00Z	0.005	76.4852927	-1611	1023
1	F01T	Fall15	2015-11-03T12:30:00Z	0.065	36.40054945	-1576	1033
1	F01T	Fall15	2015-11-03T12:45:00Z	0.055	-1	NA	NA
1	F01T	Fall15	2015-11-03T13:00:00Z	0.005	-1	NA	NA
1	F01T	Fall15	2015-11-03T13:15:00Z	0.015	-1	-1558	1015
1	F01T	Fall15	2015-11-03T13:30:00Z	0.175	-1	NA	NA
1	F01T	Fall15	2015-11-03T13:45:00Z	0.005	-1	NA	NA
1	F01T	Fall15	2015-11-03T14:00:00Z	0.045	-1	-1589	1031
1	F01T	Fall15	2015-11-03T14:15:00Z	0.195	-1	NA	NA
1	F01T	Fall15	2015-11-03T14:30:00Z	0.065	-1	-1513	1002
1	F01T	Fall15	2015-11-03T14:45:00Z	0.095	216.7879148	-1712	1088
1	F01T	Fall15	2015-11-03T15:00:00Z	0.025	150.8807476	-1574	1027
1	F01T	Fall15	2015-11-03T15:15:00Z	0.005	29.20616373	-1556	1004
1	F01T	Fall15	2015-11-03T15:30:00Z	0.005	82.73451517	-1567	1086
1	F01T	Fall15	2015-11-03T15:45:00Z	0.005	46.5295605	-1560	1040
1	F01T	Fall15	2015-11-03T16:00:00Z	0.115	-1	NA	NA
1	F01T	Fall15	2015-11-03T16:15:00Z	0.005	-1	NA	NA
1	F01T	Fall15	2015-11-03T16:30:00Z	0.005	-1	NA	NA
1	F01T	Fall15	2015-11-03T16:45:00Z	0.005	-1	NA	NA
1	F01T	Fall15	2015-11-03T17:00:00Z	0.005	-1	-1563	1031
1	F01T	Fall15	2015-11-03T17:15:00Z	0.005	4	-1567	1031
1	F01T	Fall15	2015-11-03T17:30:00Z	0.045	16.2788206	-1551	1034
1	F01T	Fall15	2015-11-03T17:45:00Z	0.055	-1	NA	NA
1	F01T	Fall15	2015-11-03T18:00:00Z	0.015	-1	NA	NA
1	F01T	Fall15	2015-11-03T18:15:00Z	0.025	-1	NA	NA
1	F01T	Fall15	2015-11-03T18:30:00Z	0.005	-1	NA	NA
1	F01T	Fall15	2015-11-03T18:45:00Z	0.305	-1	-1585	1060
1	F01T	Fall15	2015-11-03T19:00:00Z	0.175	22.6715681	-1602	1045
1	F01T	Fall15	2015-11-03T19:15:00Z	0.775	226.2255512	-1735	1228
1	F01T	Fall15	2015-11-03T19:30:00Z	0.835	144.920668	-1694	1367
1	F01T	Fall15	2015-11-03T19:45:00Z	0.635	71.69379332	-1632	1403
1	F01T	Fall15	2015-11-03T20:00:00Z	0.515	9.055385138	-1641	1404
1	F01T	Fall15	2015-11-03T20:15:00Z	0.455	20.80865205	-1629	1421
1	F01T	Fall15	2015-11-03T20:30:00Z	0.455	1.414213562	-1630	1422
1	F01T	Fall15	2015-11-03T20:45:00Z	0.685	61.40032573	-1613	1481
1	F01T	Fall15	2015-11-03T21:00:00Z	0.715	122.3846396	-1566	1594
1	F01T	Fall15	2015-11-03T21:15:00Z	0.675	59.66573556	-1528	1640
1	F01T	Fall15	2015-11-03T21:30:00Z	0.485	29.83286778	-1557	1647
1	F01T	Fall15	2015-11-03T21:45:00Z	0.445	14.14213562	-1571	1645
1	F01T	Fall15	2015-11-03T22:00:00Z	0.445	73.430239	-1607	1581
1	F01T	Fall15	2015-11-03T22:15:00Z	0.005	33.54101966	-1601	1614
1	F01T	Fall15	2015-11-03T22:30:00Z	0.135	12.08304597	-1606	1603
1	F01T	Fall15	2015-11-03T22:45:00Z	0.005	1.414213562	-1607	1604
1	F01T	Fall15	2015-11-03T23:00:00Z	0.005	6.708203932	-1604	1610
1	F01T	Fall15	2015-11-03T23:15:00Z	0.005	-1	NA	NA
1	F01T	Fall15	2015-11-03T23:30:00Z	0.005	-1	-1594	1621
1	F01T	Fall15	2015-11-03T23:45:00Z	0.015	15.5241747	-1579	1625
1	F01T	Fall15	2015-11-04T00:00:00Z	0.025	45.3431362	-1609	1591
1	F01T	Fall15	2015-11-04T00:15:00Z	0.155	-1	NA	NA
1	F01T	Fall15	2015-11-04T00:30:00Z	0.005	-1	NA	NA
1	F01T	Fall15	2015-11-04T00:45:00Z	0.025	-1	-1585	1564
1	F01T	Fall15	2015-11-04T01:00:00Z	0.005	55.15432893	-1606	1615
1	F01T	Fall15	2015-11-04T01:15:00Z	0.005	15	-1591	1615
1	F01T	Fall15	2015-11-04T01:30:00Z	0.105	16.1245155	-1599	1601
1	F01T	Fall15	2015-11-04T01:45:00Z	0.005	31.40063694	-1604	1632
1	F01T	Fall15	2015-11-04T02:00:00Z	0.005	48.25971405	-1599	1584
1	F01T	Fall15	2015-11-04T02:15:00Z	0.005	41.01219331	-1598	1625
1	F01T	Fall15	2015-11-04T02:30:00Z	0.105	33.01514804	-1599	1592
1	F01T	Fall15	2015-11-04T02:45:00Z	0.005	7.071067812	-1606	1593
1	F01T	Fall15	2015-11-04T03:00:00Z	0.005	10.19803903	-1604	1603
1	F01T	Fall15	2015-11-04T03:15:00Z	0.005	2.236067977	-1606	1602
1	F01T	Fall15	2015-11-04T03:30:00Z	0.005	5.385164807	-1611	1600
1	F01T	Fall15	2015-11-04T03:45:00Z	0.005	38.89730068	-1584	1572
1	F01T	Fall15	2015-11-04T04:00:00Z	0.015	42.52058325	-1616	1600
1	F01T	Fall15	2015-11-04T04:15:00Z	0.085	18.78829423	-1608	1617
1	F01T	Fall15	2015-11-04T04:30:00Z	0.005	7.280109889	-1601	1619
1	F01T	Fall15	2015-11-04T04:45:00Z	0.015	-1	NA	NA
1	F01T	Fall15	2015-11-04T05:00:00Z	0.005	-1	-1602	1607
1	F01T	Fall15	2015-11-04T05:15:00Z	0.045	1	-1601	1607
1	F01T	Fall15	2015-11-04T05:30:00Z	0.005	9.486832981	-1592	1604
1	F01T	Fall15	2015-11-04T05:45:00Z	0.025	14.2126704	-1601	1615
1	F01T	Fall15	2015-11-04T06:00:00Z	0.145	10	-1611	1615
1	F01T	Fall15	2015-11-04T06:15:00Z	0.545	84.21995013	-1569	1688
1	F01T	Fall15	2015-11-04T06:30:00Z	0.655	104.3072385	-1657	1744
1	F01T	Fall15	2015-11-04T06:45:00Z	0.775	381.5402993	-1834	1406
1	F01T	Fall15	2015-11-04T07:00:00Z	0.835	340.2425605	-1537	1240
1	F01T	Fall15	2015-11-04T07:15:00Z	0.745	468.7824655	-1071	1189
1	F01T	Fall15	2015-11-04T07:30:00Z	0.785	440.1908677	-789	851
1	F01T	Fall15	2015-11-04T07:45:00Z	0.735	357.4353088	-821	495
1	F01T	Fall15	2015-11-04T08:00:00Z	0.735	193.3132173	-928	334
1	F01T	Fall15	2015-11-04T08:15:00Z	0.715	205.4288198	-1027	154
1	F01T	Fall15	2015-11-04T08:30:00Z	0.825	36.12478374	-1030	118
1	F01T	Fall15	2015-11-04T08:45:00Z	0.725	63.5295207	-974	88
1	F01T	Fall15	2015-11-04T09:00:00Z	0.775	35.84689666	-988	55
1	F01T	Fall15	2015-11-04T09:15:00Z	0.965	39	-949	55
1	F01T	Fall15	2015-11-04T09:30:00Z	0.965	134.9740716	-972	188
1	F01T	Fall15	2015-11-04T09:45:00Z	0.975	141.2232276	-942	50
1	F01T	Fall15	2015-11-04T10:00:00Z	0.865	59.20304046	-989	86
1	F01T	Fall15	2015-11-04T10:15:00Z	0.505	259.254701	-896	328
1	F01T	Fall15	2015-11-04T10:30:00Z	0.305	25	-920	335
1	F01T	Fall15	2015-11-04T10:45:00Z	0.115	9.055385138	-911	334
1	F01T	Fall15	2015-11-04T11:00:00Z	0.025	22.02271555	-910	356
1	F01T	Fall15	2015-11-04T11:15:00Z	0.005	17.2626765	-913	339
1	F01T	Fall15	2015-11-04T11:30:00Z	0.025	9.486832981	-922	336
1	F01T	Fall15	2015-11-04T11:45:00Z	0.005	6.08276253	-928	335
1	F01T	Fall15	2015-11-04T12:00:00Z	0.015	28.28427125	-900	331
1	F01T	Fall15	2015-11-04T12:15:00Z	0.005	14.03566885	-914	332
1	F01T	Fall15	2015-11-04T12:30:00Z	0.045	8.062257748	-906	331
1	F01T	Fall15	2015-11-04T12:45:00Z	0.005	13.60147051	-919	335
1	F01T	Fall15	2015-11-04T13:00:00Z	0.005	19.10497317	-906	321
1	F01T	Fall15	2015-11-04T13:15:00Z	0.005	17.2626765	-903	338
1	F01T	Fall15	2015-11-04T13:30:00Z	0.005	17.02938637	-920	339
1	F01T	Fall15	2015-11-04T13:45:00Z	0.005	14.03566885	-906	340
1	F01T	Fall15	2015-11-04T14:00:00Z	0.005	3.605551275	-903	338
1	F01T	Fall15	2015-11-04T14:15:00Z	0.005	34.17601498	-871	326
1	F01T	Fall15	2015-11-04T14:30:00Z	0.005	12.64911064	-859	330
1	F01T	Fall15	2015-11-04T14:45:00Z	0.005	70.40596566	-928	344
1	F01T	Fall15	2015-11-04T15:00:00Z	0.015	62.96824597	-875	310
1	F01T	Fall15	2015-11-04T15:15:00Z	0.005	27.85677655	-901	320
1	F01T	Fall15	2015-11-04T15:30:00Z	0.005	33.01514804	-868	319
1	F01T	Fall15	2015-11-04T15:45:00Z	0.005	61.81423784	-929	309
1	F01T	Fall15	2015-11-04T16:00:00Z	0.075	37.36308338	-939	345
1	F01T	Fall15	2015-11-04T16:15:00Z	0.005	21.09502311	-918	343
1	F01T	Fall15	2015-11-04T16:30:00Z	0.015	10.04987562	-908	344
1	F01T	Fall15	2015-11-04T16:45:00Z	0.015	27.58622845	-928	325
1	F01T	Fall15	2015-11-04T17:00:00Z	0.015	14.31782106	-941	319
1	F01T	Fall15	2015-11-04T17:15:00Z	0.025	24.8394847	-922	335
1	F01T	Fall15	2015-11-04T17:30:00Z	0.045	12.80624847	-914	345
1	F01T	Fall15	2015-11-04T17:45:00Z	0.205	10.29563014	-909	354
1	F01T	Fall15	2015-11-04T18:00:00Z	0.005	17.08800749	-925	348
1	F01T	Fall15	2015-11-04T18:15:00Z	0.015	22.02271555	-911	365
1	F01T	Fall15	2015-11-04T18:30:00Z	0.005	19.10497317	-924	351
1	F01T	Fall15	2015-11-04T18:45:00Z	0.005	17.11724277	-941	353
1	F01T	Fall15	2015-11-04T19:00:00Z	0.005	13.03840481	-934	342
1	F01T	Fall15	2015-11-04T19:15:00Z	0.005	6.708203932	-928	345
1	F01T	Fall15	2015-11-04T19:30:00Z	0.015	8.485281374	-934	339
1	F01T	Fall15	2015-11-04T19:45:00Z	0.015	5.385164807	-939	341
1	F01T	Fall15	2015-11-04T20:00:00Z	0.005	16.1245155	-947	327
1	F01T	Fall15	2015-11-04T20:15:00Z	0.005	12	-947	339
1	F01T	Fall15	2015-11-04T20:30:00Z	0.095	22.36067977	-925	335
1	F01T	Fall15	2015-11-04T20:45:00Z	0.265	19.6468827	-906	330
1	F01T	Fall15	2015-11-04T21:00:00Z	0.615	238.5812231	-1142	365
1	F01T	Fall15	2015-11-04T21:15:00Z	0.445	40.60788101	-1117	397
1	F01T	Fall15	2015-11-04T21:30:00Z	0.005	13.03840481	-1124	408
1	F01T	Fall15	2015-11-04T21:45:00Z	0.005	14.56021978	-1138	404
1	F01T	Fall15	2015-11-04T22:00:00Z	0.015	34.4818793	-1105	394
1	F01T	Fall15	2015-11-04T22:15:00Z	0.005	5	-1102	390
1	F01T	Fall15	2015-11-04T22:30:00Z	0.005	22.8035085	-1088	408
1	F01T	Fall15	2015-11-04T22:45:00Z	0.015	32.01562119	-1108	383
1	F01T	Fall15	2015-11-04T23:00:00Z	0.015	35.80502758	-1129	412
1	F01T	Fall15	2015-11-04T23:15:00Z	0.015	6.08276253	-1135	411
1	F01T	Fall15	2015-11-04T23:30:00Z	0.005	6.32455532	-1129	413
1	F01T	Fall15	2015-11-04T23:45:00Z	0.005	11.40175425	-1140	416
1	F01T	Fall15	2015-11-05T00:00:00Z	0.005	14.4222051	-1132	404
1	F01T	Fall15	2015-11-05T00:15:00Z	0.015	5	-1135	408
1	F01T	Fall15	2015-11-05T00:30:00Z	0.235	13.60147051	-1124	400
1	F01T	Fall15	2015-11-05T00:45:00Z	0.055	5	-1121	404
1	F01T	Fall15	2015-11-05T01:00:00Z	0.005	17.4642492	-1137	397
1	F01T	Fall15	2015-11-05T01:15:00Z	0.005	23.08679276	-1114	399
1	F01T	Fall15	2015-11-05T01:30:00Z	0.025	52.32590181	-1161	376
1	F01T	Fall15	2015-11-05T01:45:00Z	0.195	48.82622246	-1121	404
1	F01T	Fall15	2015-11-05T02:00:00Z	0.385	76.32168761	-1149	475
1	F01T	Fall15	2015-11-05T02:15:00Z	0.865	378.5300516	-1115	852
1	F01T	Fall15	2015-11-05T02:30:00Z	0.695	51.623638	-1163	871
1	F01T	Fall15	2015-11-05T02:45:00Z	0.655	44.10215414	-1187	908
1	F01T	Fall15	2015-11-05T03:00:00Z	0.745	269.2842364	-954	1043
1	F01T	Fall15	2015-11-05T03:15:00Z	0.825	83.72574276	-881	1084
1	F01T	Fall15	2015-11-05T03:30:00Z	0.825	176.7993213	-758	1211
1	F01T	Fall15	2015-11-05T03:45:00Z	0.675	78.5684415	-705	1269
1	F01T	Fall15	2015-11-05T04:00:00Z	0.505	189.9526257	-686	1458
1	F01T	Fall15	2015-11-05T04:15:00Z	0.515	136.7040599	-638	1586
1	F01T	Fall15	2015-11-05T04:30:00Z	0.185	8.246211251	-636	1578
1	F01T	Fall15	2015-11-05T04:45:00Z	0.005	13.92838828	-649	1573
1	F01T	Fall15	2015-11-05T05:00:00Z	0.005	36.87817783	-621	1549
1	F01T	Fall15	2015-11-05T05:15:00Z	0.005	30.41381265	-648	1563
1	F01T	Fall15	2015-11-05T05:30:00Z	0.015	15.62049935	-638	1551
1	F01T	Fall15	2015-11-05T05:45:00Z	0.015	10	-644	1559
1	F01T	Fall15	2015-11-05T06:00:00Z	0.005	1	-644	1559
1	F01T	Fall15	2015-11-05T06:15:00Z	0.165	10	-654	1559
1	F01T	Fall15	2015-11-05T06:30:00Z	0.005	12	-654	1571
1	F01T	Fall15	2015-11-05T06:45:00Z	0.005	16	-654	1555
1	F01T	Fall15	2015-11-05T07:00:00Z	0.005	7.071067812	-655	1562
1	F01T	Fall15	2015-11-05T07:15:00Z	0.005	12.52996409	-649	1551
1	F01T	Fall15	2015-11-05T07:30:00Z	0.015	8.062257748	-648	1559
1	F01T	Fall15	2015-11-05T07:45:00Z	0.005	10.04987562	-638	1560
1	F01T	Fall15	2015-11-05T08:00:00Z	0.015	78.29431652	-709	1527
1	F01T	Fall15	2015-11-05T08:15:00Z	0.005	57.27128425	-657	1551
1	F01T	Fall15	2015-11-05T08:30:00Z	0.005	1	-656	1551
1	F01T	Fall15	2015-11-05T08:45:00Z	0.045	19.41648784	-645	1567
1	F01T	Fall15	2015-11-05T09:00:00Z	0.055	6.403124237	-649	1572
1	F01T	Fall15	2015-11-05T09:15:00Z	0.055	14.31782106	-643	1559
1	F01T	Fall15	2015-11-05T09:30:00Z	0.005	5	-643	1564
1	F01T	Fall15	2015-11-05T09:45:00Z	0.005	23.19482701	-640	1587
1	F01T	Fall15	2015-11-05T10:00:00Z	0.015	26.47640459	-645	1561
1	F01T	Fall15	2015-11-05T10:15:00Z	0.095	12.80624847	-637	1571
1	F01T	Fall15	2015-11-05T10:30:00Z	0.475	58.1893461	-618	1626
1	F01T	Fall15	2015-11-05T10:45:00Z	0.725	267.7106647	-881	1576
1	F01T	Fall15	2015-11-05T11:00:00Z	0.735	231.1752582	-1112	1567
1	F01T	Fall15	2015-11-05T11:15:00Z	0.675	181.1767093	-1155	1743
1	F01T	Fall15	2015-11-05T11:30:00Z	0.685	410.5277092	-1388	1405
1	F01T	Fall15	2015-11-05T11:45:00Z	0.695	336.6808578	-1483	1082
1	F01T	Fall15	2015-11-05T12:00:00Z	0.235	131.5294644	-1613	1062
1	F01T	Fall15	2015-11-05T12:15:00Z	0.575	-1	NA	NA
1	F01T	Fall15	2015-11-05T12:30:00Z	0.575	-1	-1528	1237
1	F01T	Fall15	2015-11-05T12:45:00Z	0.285	219.2441561	-1350	1365
1	F01T	Fall15	2015-11-05T13:00:00Z	0.025	5.099019514	-1349	1370
1	F01T	Fall15	2015-11-05T13:15:00Z	0.025	21.1896201	-1356	1350
1	F01T	Fall15	2015-11-05T13:30:00Z	0.015	16.2788206	-1340	1353
1	F01T	Fall15	2015-11-05T13:45:00Z	0.035	7.615773106	-1347	1356
1	F01T	Fall15	2015-11-05T14:00:00Z	0.005	17.2626765	-1350	1339
1	F01T	Fall15	2015-11-05T14:15:00Z	0.035	9.219544457	-1356	1346
1	F01T	Fall15	2015-11-05T14:30:00Z	0.005	23.85372088	-1369	1366
1	F01T	Fall15	2015-11-05T14:45:00Z	0.025	32.24903099	-1337	1370
1	F01T	Fall15	2015-11-05T15:00:00Z	0.005	6.708203932	-1340	1364
1	F01T	Fall15	2015-11-05T15:15:00Z	0.005	11.18033989	-1351	1366
1	F01T	Fall15	2015-11-05T15:30:00Z	0.005	18.02775638	-1366	1376
1	F01T	Fall15	2015-11-05T15:45:00Z	0.015	16.55294536	-1351	1383
1	F01T	Fall15	2015-11-05T16:00:00Z	0.005	7.615773106	-1358	1386
1	F01T	Fall15	2015-11-05T16:15:00Z	0.075	33.9705755	-1335	1361
1	F01T	Fall15	2015-11-05T16:30:00Z	0.005	43.27817002	-1363	1328
1	F01T	Fall15	2015-11-05T16:45:00Z	0.005	25.05992817	-1351	1350
1	F01T	Fall15	2015-11-05T17:00:00Z	0.005	7.071067812	-1350	1357
1	F01T	Fall15	2015-11-05T17:15:00Z	0.015	37.05401463	-1313	1359
1	F01T	Fall15	2015-11-05T17:30:00Z	0.015	36.12478374	-1349	1356
1	F01T	Fall15	2015-11-05T17:45:00Z	0.225	9.219544457	-1351	1365
1	F01T	Fall15	2015-11-05T18:00:00Z	0.025	22.8035085	-1373	1371
1	F01T	Fall15	2015-11-05T18:15:00Z	0.005	30.06659276	-1343	1369
1	F01T	Fall15	2015-11-05T18:30:00Z	0.135	7.211102551	-1349	1365
1	F01T	Fall15	2015-11-05T18:45:00Z	0.735	83.93449827	-1268	1343
1	F01T	Fall15	2015-11-05T19:00:00Z	0.555	31.06444913	-1251	1317
1	F01T	Fall15	2015-11-05T19:15:00Z	0.595	88.40814442	-1197	1247
1	F01T	Fall15	2015-11-05T19:30:00Z	0.465	83.74365648	-1115	1264
1	F01T	Fall15	2015-11-05T19:45:00Z	0.475	116.1808934	-1002	1291
1	F01T	Fall15	2015-11-05T20:00:00Z	0.595	70.72481884	-953	1342
1	F01T	Fall15	2015-11-05T20:15:00Z	0.655	63.12685641	-957	1405
1	F01T	Fall15	2015-11-05T20:30:00Z	0.695	87.658428	-885	1455
1	F01T	Fall15	2015-11-05T20:45:00Z	0.375	126.4634335	-768	1407
1	F01T	Fall15	2015-11-05T21:00:00Z	0.005	11.66190379	-762	1417
1	F01T	Fall15	2015-11-05T21:15:00Z	0.005	11.18033989	-772	1422
1	F01T	Fall15	2015-11-05T21:30:00Z	0.065	3.16227766	-769	1421
1	F01T	Fall15	2015-11-05T21:45:00Z	0.005	13	-774	1433
1	F01T	Fall15	2015-11-05T22:00:00Z	0.045	11.04536102	-775	1422
1	F01T	Fall15	2015-11-05T22:15:00Z	0.015	13	-763	1427
1	F01T	Fall15	2015-11-05T22:30:00Z	0.005	26	-773	1403
1	F01T	Fall15	2015-11-05T22:45:00Z	0.005	26.40075756	-752	1419
1	F01T	Fall15	2015-11-05T23:00:00Z	0.005	22.20360331	-770	1406
1	F01T	Fall15	2015-11-05T23:15:00Z	0.005	7.071067812	-763	1405
1	F01T	Fall15	2015-11-05T23:30:00Z	0.005	16.76305461	-768	1421
1	F01T	Fall15	2015-11-05T23:45:00Z	0.045	41.0487515	-734	1444
1	F01T	Fall15	2015-11-06T00:00:00Z	0.005	25	-719	1424
1	F01T	Fall15	2015-11-06T00:15:00Z	0.015	34.4818793	-752	1414
1	F01T	Fall15	2015-11-06T00:30:00Z	0.005	17.02938637	-753	1397
1	F01T	Fall15	2015-11-06T00:45:00Z	0.015	20.24845673	-746	1416
1	F01T	Fall15	2015-11-06T01:00:00Z	0.015	3.16227766	-749	1417
1	F01T	Fall15	2015-11-06T01:15:00Z	0.135	18.78829423	-757	1434
1	F01T	Fall15	2015-11-06T01:30:00Z	0.005	84.09518417	-793	1358
1	F01T	Fall15	2015-11-06T01:45:00Z	0.065	60.90155991	-763	1411
1	F01T	Fall15	2015-11-06T02:00:00Z	0.695	142.6884719	-641	1485
1	F01T	Fall15	2015-11-06T02:15:00Z	0.865	394.0279178	-334	1732
1	F01T	Fall15	2015-11-06T02:30:00Z	0.815	184.3285111	-150	1743
1	F01T	Fall15	2015-11-06T02:45:00Z	0.675	54.20332093	-123	1790
1	F01T	Fall15	2015-11-06T03:00:00Z	0.675	116.7261753	-208	1870
1	F01T	Fall15	2015-11-06T03:15:00Z	0.865	135.9301291	-157	1996
1	F01T	Fall15	2015-11-06T03:30:00Z	0.735	147.0544117	-72	2116
1	F01T	Fall15	2015-11-06T03:45:00Z	0.655	212.7768784	133	2173
1	F01T	Fall15	2015-11-06T04:00:00Z	0.695	146.013698	191	2307
1	F01T	Fall15	2015-11-06T04:15:00Z	0.855	358.1759344	382	2610
1	F01T	Fall15	2015-11-06T04:30:00Z	0.775	376.6497046	593	2922
1	F01T	Fall15	2015-11-06T04:45:00Z	0.775	186.8154169	661	2748
1	F01T	Fall15	2015-11-06T05:00:00Z	0.745	234.173013	895	2757
1	F01T	Fall15	2015-11-06T05:15:00Z	0.715	227.8464395	1062	2912
1	F01T	Fall15	2015-11-06T05:30:00Z	0.315	112.1115516	1057	3024
1	F01T	Fall15	2015-11-06T05:45:00Z	0.005	71.61005516	1115	2982
1	F01T	Fall15	2015-11-06T06:00:00Z	0.005	45.48626166	1077	3007
1	F01T	Fall15	2015-11-06T06:15:00Z	0.015	24.69817807	1056	3020
1	F01T	Fall15	2015-11-06T06:30:00Z	0.015	11.18033989	1061	3010
1	F01T	Fall15	2015-11-06T06:45:00Z	0.075	46.4865572	1017	3025
1	F01T	Fall15	2015-11-06T07:00:00Z	0.005	49.81967483	1066	3034
1	F01T	Fall15	2015-11-06T07:15:00Z	0.005	25.49509757	1071	3059
1	F01T	Fall15	2015-11-06T07:30:00Z	0.035	52.77309921	1047	3012
1	F01T	Fall15	2015-11-06T07:45:00Z	0.025	-1	NA	NA
1	F01T	Fall15	2015-11-06T08:00:00Z	0.005	-1	NA	NA
1	F01T	Fall15	2015-11-06T08:15:00Z	0.675	-1	1160	3074
1	F01T	Fall15	2015-11-06T08:30:00Z	0.805	478.3523806	1249	2604
1	F01T	Fall15	2015-11-06T08:45:00Z	0.825	775.0645134	2024	2594
1	F01T	Fall15	2015-11-06T09:00:00Z	0.515	8.062257748	2028	2587
1	F01T	Fall15	2015-11-06T09:15:00Z	0.575	7.810249676	2022	2592
1	F01T	Fall15	2015-11-06T09:30:00Z	0.805	716.1319711	1369	2886
1	F01T	Fall15	2015-11-06T09:45:00Z	0.415	-1	NA	NA
1	F01T	Fall15	2015-11-06T10:00:00Z	0.005	-1	1097	3033
1	F01T	Fall15	2015-11-06T10:15:00Z	0.005	-1	NA	NA
1	F01T	Fall15	2015-11-06T10:30:00Z	0.005	-1	1094	3033
1	F01T	Fall15	2015-11-06T10:45:00Z	0.005	74.51845409	1151	2985
1	F01T	Fall15	2015-11-06T11:00:00Z	0.005	78.39005039	1083	3024
1	F01T	Fall15	2015-11-06T11:15:00Z	0.005	-1	NA	NA
1	F01T	Fall15	2015-11-06T11:30:00Z	0.005	-1	1057	3014
1	F01T	Fall15	2015-11-06T11:45:00Z	0.005	12.04159458	1069	3015
1	F01T	Fall15	2015-11-06T12:00:00Z	0.005	15.13274595	1054	3017
1	F01T	Fall15	2015-11-06T12:15:00Z	0.025	4.123105626	1053	3021
1	F01T	Fall15	2015-11-06T12:30:00Z	0.005	-1	NA	NA
1	F01T	Fall15	2015-11-06T12:45:00Z	0.005	-1	1067	3030
1	F01T	Fall15	2015-11-06T13:00:00Z	0.005	11.18033989	1057	3025
1	F01T	Fall15	2015-11-06T13:15:00Z	0.005	20.61552813	1052	3005
1	F01T	Fall15	2015-11-06T13:30:00Z	0.025	19.6468827	1047	3024
1	F01T	Fall15	2015-11-06T13:45:00Z	0.025	-1	NA	NA
1	F01T	Fall15	2015-11-06T14:00:00Z	0.025	-1	1077	3001
1	F01T	Fall15	2015-11-06T14:15:00Z	0.005	21.9317122	1061	3016
1	F01T	Fall15	2015-11-06T14:30:00Z	0.005	11.04536102	1062	3005
1	F01T	Fall15	2015-11-06T14:45:00Z	0.005	32.80243893	1082	3031
1	F01T	Fall15	2015-11-06T15:00:00Z	0.005	39.45883931	1088	2992
1	F01T	Fall15	2015-11-06T15:15:00Z	0.005	118.5116028	1026	3093
1	F01T	Fall15	2015-11-06T15:30:00Z	0.005	-1	NA	NA
1	F01T	Fall15	2015-11-06T15:45:00Z	0.055	-1	1073	2978
1	F01T	Fall15	2015-11-06T16:00:00Z	0.015	57.5847202	1053	3032
1	F01T	Fall15	2015-11-06T16:15:00Z	0.015	44.94441011	1069	2990
1	F01T	Fall15	2015-11-06T16:30:00Z	0.005	-1	NA	NA
1	F01T	Fall15	2015-11-06T16:45:00Z	0.005	-1	1060	2995
1	F01T	Fall15	2015-11-06T17:00:00Z	0.015	16.4924225	1056	2979
1	F01T	Fall15	2015-11-06T17:15:00Z	0.005	18.68154169	1051	2997
1	F01T	Fall15	2015-11-06T17:30:00Z	0.015	17.80449381	1062	3011
1	F01T	Fall15	2015-11-06T17:45:00Z	0.035	15.8113883	1067	3026
1	F01T	Fall15	2015-11-06T18:00:00Z	0.115	23.32380758	1087	3038
1	F01T	Fall15	2015-11-06T18:15:00Z	0.005	19.92485885	1068	3044
1	F01T	Fall15	2015-11-06T18:30:00Z	0.015	53.85164807	1088	2994
1	F01T	Fall15	2015-11-06T18:45:00Z	0.095	49.04079934	1050	3025
1	F01T	Fall15	2015-11-06T19:00:00Z	0.005	-1	NA	NA
1	F01T	Fall15	2015-11-06T19:15:00Z	0.005	-1	NA	NA
1	F01T	Fall15	2015-11-06T19:30:00Z	0.195	-1	NA	NA
1	F01T	Fall15	2015-11-06T19:45:00Z	0.765	-1	962	3096
1	F01T	Fall15	2015-11-06T20:00:00Z	0.675	307.3792446	671	2997
1	F01T	Fall15	2015-11-06T20:15:00Z	0.705	308.0990101	364	3023
1	F01T	Fall15	2015-11-06T20:30:00Z	0.815	342.3127225	127	2776
1	F01T	Fall15	2015-11-06T20:45:00Z	0.885	600.4881348	-342	3151
1	F01T	Fall15	2015-11-06T21:00:00Z	0.815	419.3948021	-728	3315
1	F01T	Fall15	2015-11-06T21:15:00Z	0.765	-1	NA	NA
1	F01T	Fall15	2015-11-06T21:30:00Z	0.875	-1	-1151	2600
1	F01T	Fall15	2015-11-06T21:45:00Z	0.845	436.4916952	-1450	2282
1	F01T	Fall15	2015-11-06T22:00:00Z	0.825	231.3114783	-1678	2243
1	F01T	Fall15	2015-11-06T22:15:00Z	0.875	569.4067088	-1718	1675
1	F01T	Fall15	2015-11-06T22:30:00Z	0.765	146.8740957	-1572	1691
1	F01T	Fall15	2015-11-06T22:45:00Z	0.605	2.828427125	-1574	1689
1	F01T	Fall15	2015-11-06T23:00:00Z	0.665	40.60788101	-1549	1721
1	F01T	Fall15	2015-11-06T23:15:00Z	0.675	30.47950131	-1569	1698
1	F01T	Fall15	2015-11-06T23:30:00Z	0.525	8.94427191	-1573	1706
1	F01T	Fall15	2015-11-06T23:45:00Z	0.635	128.082005	-1660	1612
1	F01T	Fall15	2015-11-07T00:00:00Z	0.645	5.830951895	-1663	1617
1	F01T	Fall15	2015-11-07T00:15:00Z	0.455	10	-1655	1611
1	F01T	Fall15	2015-11-07T00:30:00Z	0.545	60.44005295	-1597	1594
1	F01T	Fall15	2015-11-07T00:45:00Z	0.105	18.02775638	-1580	1588
1	F01T	Fall15	2015-11-07T01:00:00Z	0.005	42.42640687	-1610	1618
1	F01T	Fall15	2015-11-07T01:15:00Z	0.005	45.12205669	-1600	1574
1	F01T	Fall15	2015-11-07T01:30:00Z	0.005	-1	NA	NA
1	F01T	Fall15	2015-11-07T01:45:00Z	0.005	-1	NA	NA
1	F01T	Fall15	2015-11-07T02:00:00Z	0.005	-1	-1596	1610
1	F01T	Fall15	2015-11-07T02:15:00Z	0.005	17.2626765	-1613	1607
1	F01T	Fall15	2015-11-07T02:30:00Z	0.005	19.10497317	-1615	1626
1	F01T	Fall15	2015-11-07T02:45:00Z	0.005	19.41648784	-1611	1607
1	F01T	Fall15	2015-11-07T03:00:00Z	0.035	29.42787794	-1606	1578
1	F01T	Fall15	2015-11-07T03:15:00Z	0.005	32.24903099	-1610	1610
1	F01T	Fall15	2015-11-07T03:30:00Z	0.005	10.81665383	-1604	1619
1	F01T	Fall15	2015-11-07T03:45:00Z	0.015	-1	NA	NA
1	F01T	Fall15	2015-11-07T04:00:00Z	0.005	-1	NA	NA
1	F01T	Fall15	2015-11-07T04:15:00Z	0.005	-1	NA	NA
1	F01T	Fall15	2015-11-07T04:30:00Z	0.005	-1	NA	NA
1	F01T	Fall15	2015-11-07T04:45:00Z	0.015	-1	-1599	1610
1	F01T	Fall15	2015-11-07T05:00:00Z	0.045	10	-1607	1604
1	F01T	Fall15	2015-11-07T05:15:00Z	0.045	11.40175425	-1600	1613
1	F01T	Fall15	2015-11-07T05:30:00Z	0.005	8.062257748	-1607	1609
1	F01T	Fall15	2015-11-07T05:45:00Z	0.055	9.219544457	-1600	1603
1	F01T	Fall15	2015-11-07T06:00:00Z	0.005	7.211102551	-1606	1607
1	F01T	Fall15	2015-11-07T06:15:00Z	0.005	4	-1602	1607
1	F01T	Fall15	2015-11-07T06:30:00Z	0.115	14.56021978	-1616	1611
1	F01T	Fall15	2015-11-07T06:45:00Z	0.545	19.72308292	-1599	1621
1	F01T	Fall15	2015-11-07T07:00:00Z	0.575	30.23243292	-1616	1596
1	F01T	Fall15	2015-11-07T07:15:00Z	0.735	144.4714505	-1670	1462
1	F01T	Fall15	2015-11-07T07:30:00Z	0.655	285.4137348	-1440	1293
1	F01T	Fall15	2015-11-07T07:45:00Z	0.025	3.16227766	-1437	1292
1	F01T	Fall15	2015-11-07T08:00:00Z	0.015	14.14213562	-1451	1290
1	F01T	Fall15	2015-11-07T08:15:00Z	0.065	17.2626765	-1434	1293
1	F01T	Fall15	2015-11-07T08:30:00Z	0.015	3.16227766	-1437	1292
1	F01T	Fall15	2015-11-07T08:45:00Z	0.025	7.071067812	-1432	1297
1	F01T	Fall15	2015-11-07T09:00:00Z	0.095	8.602325267	-1439	1292
1	F01T	Fall15	2015-11-07T09:15:00Z	0.055	3	-1439	1295
1	F01T	Fall15	2015-11-07T09:30:00Z	0.055	19.41648784	-1423	1284
1	F01T	Fall15	2015-11-07T09:45:00Z	0.745	535.0037383	-921	1099
1	F01T	Fall15	2015-11-07T10:00:00Z	0.805	582.4448472	-472	728
1	F01T	Fall15	2015-11-07T10:15:00Z	0.805	168.3240922	-309	686
1	F01T	Fall15	2015-11-07T10:30:00Z	0.785	100.7025322	-255	771
1	F01T	Fall15	2015-11-07T10:45:00Z	0.715	85.42833254	-292	848
1	F01T	Fall15	2015-11-07T11:00:00Z	0.725	374.9266595	57	711
1	F01T	Fall15	2015-11-07T11:15:00Z	0.745	340.0838132	233	420
1	F01T	Fall15	2015-11-07T11:30:00Z	0.715	239.4765124	315	195
1	F01T	Fall15	2015-11-07T11:45:00Z	0.675	186.9358179	131	162
1	F01T	Fall15	2015-11-07T12:00:00Z	0.745	-1	NA	NA
1	F01T	Fall15	2015-11-07T12:15:00Z	0.705	-1	586	-335
1	F01T	Fall15	2015-11-07T12:30:00Z	0.475	12.36931688	583	-323
1	F01T	Fall15	2015-11-07T12:45:00Z	0.505	107.9675877	612	-427
1	F01T	Fall15	2015-11-07T13:00:00Z	0.475	13	607	-439
1	F01T	Fall15	2015-11-07T13:15:00Z	0.015	8.246211251	609	-431
1	F01T	Fall15	2015-11-07T13:30:00Z	0.035	38.27531842	577	-452
1	F01T	Fall15	2015-11-07T13:45:00Z	0.025	37.05401463	614	-450
1	F01T	Fall15	2015-11-07T14:00:00Z	0.005	23.2594067	593	-460
1	F01T	Fall15	2015-11-07T14:15:00Z	0.015	35.51056181	612	-430
1	F01T	Fall15	2015-11-07T14:30:00Z	0.005	20.22374842	609	-410
1	F01T	Fall15	2015-11-07T14:45:00Z	0.015	28.23118843	620	-436
1	F01T	Fall15	2015-11-07T15:00:00Z	0.015	71.84705979	609	-507
1	F01T	Fall15	2015-11-07T15:15:00Z	0.005	85	609	-422
1	F01T	Fall15	2015-11-07T15:30:00Z	0.005	1	609	-423
1	F01T	Fall15	2015-11-07T15:45:00Z	0.025	18.35755975	593	-432
1	F01T	Fall15	2015-11-07T16:00:00Z	0.005	23.2594067	614	-422
1	F01T	Fall15	2015-11-07T16:15:00Z	0.005	3.605551275	612	-425
1	F01T	Fall15	2015-11-07T16:30:00Z	0.015	48.82622246	584	-465
1	F01T	Fall15	2015-11-07T16:45:00Z	0.005	45.18849411	603	-424
1	F01T	Fall15	2015-11-07T17:00:00Z	0.045	26.01922366	602	-450
1	F01T	Fall15	2015-11-07T17:15:00Z	0.005	9.899494937	609	-457
1	F01T	Fall15	2015-11-07T17:30:00Z	0.005	60.6052803	561	-420
1	F01T	Fall15	2015-11-07T17:45:00Z	0.015	65.73431372	625	-435
1	F01T	Fall15	2015-11-07T18:00:00Z	0.005	51.41984053	575	-423
1	F01T	Fall15	2015-11-07T18:15:00Z	0.005	29.73213749	595	-445
1	F01T	Fall15	2015-11-07T18:30:00Z	0.345	21.63330765	607	-427
1	F01T	Fall15	2015-11-07T18:45:00Z	0.315	8.602325267	602	-420
1	F01T	Fall15	2015-11-07T19:00:00Z	0.205	14.31782106	605	-406
1	F01T	Fall15	2015-11-07T19:15:00Z	0.005	15.26433752	618	-414
1	F01T	Fall15	2015-11-07T19:30:00Z	0.015	7.810249676	612	-419
1	F01T	Fall15	2015-11-07T19:45:00Z	0.015	4	612	-423
1	F01T	Fall15	2015-11-07T20:00:00Z	0.005	32.01562119	587	-443
1	F01T	Fall15	2015-11-07T20:15:00Z	0.005	8.544003745	595	-446
1	F01T	Fall15	2015-11-07T20:30:00Z	0.005	2.236067977	593	-447
1	F01T	Fall15	2015-11-07T20:45:00Z	0.005	22.36067977	603	-427
1	F01T	Fall15	2015-11-07T21:00:00Z	0.015	26.41968963	616	-450
1	F01T	Fall15	2015-11-07T21:15:00Z	0.025	13.03840481	617	-437
1	F01T	Fall15	2015-11-07T21:30:00Z	0.005	8.062257748	609	-436
1	F01T	Fall15	2015-11-07T21:45:00Z	0.305	23.19482701	612	-413
1	F01T	Fall15	2015-11-07T22:00:00Z	0.335	17	620	-428
1	F01T	Fall15	2015-11-07T22:15:00Z	0.085	14	606	-428
1	F01T	Fall15	2015-11-07T22:30:00Z	0.005	27.16615541	603	-455
1	F01T	Fall15	2015-11-07T22:45:00Z	0.005	8.544003745	606	-447
1	F01T	Fall15	2015-11-07T23:00:00Z	0.015	37.57658846	622	-413
1	F01T	Fall15	2015-11-07T23:15:00Z	0.015	3.605551275	619	-411
1	F01T	Fall15	2015-11-07T23:30:00Z	0.005	6.32455532	621	-405
1	F01T	Fall15	2015-11-07T23:45:00Z	0.015	20.1246118	612	-423
1	F01T	Fall15	2015-11-08T00:00:00Z	0.275	31.06444913	581	-421
1	F01T	Fall15	2015-11-08T00:15:00Z	0.025	19.41648784	592	-437
1	F01T	Fall15	2015-11-08T00:30:00Z	0.505	73.37574531	662	-415
1	F01T	Fall15	2015-11-08T00:45:00Z	0.815	374.9093224	1033	-469
1	F01T	Fall15	2015-11-08T01:00:00Z	0.765	275.9746365	1184	-700
1	F01T	Fall15	2015-11-08T01:15:00Z	0.735	379.1530034	1283	-1066
1	F01T	Fall15	2015-11-08T01:30:00Z	0.695	132.018938	1260	-1196
1	F01T	Fall15	2015-11-08T01:45:00Z	0.885	208.8923168	1440	-1090
1	F01T	Fall15	2015-11-08T02:00:00Z	0.925	350.8902962	1740	-908
1	F01T	Fall15	2015-11-08T02:15:00Z	0.735	188.0425484	1904	-816
1	F01T	Fall15	2015-11-08T02:30:00Z	0.565	67.18630813	1909	-883
1	F01T	Fall15	2015-11-08T02:45:00Z	0.575	198.4968514	1754	-1007
1	F01T	Fall15	2015-11-08T03:00:00Z	0.005	21.02379604	1763	-1026
1	F01T	Fall15	2015-11-08T03:15:00Z	0.015	46.04345773	1737	-988
1	F01T	Fall15	2015-11-08T03:30:00Z	0.015	35.38361203	1763	-1012
1	F01T	Fall15	2015-11-08T03:45:00Z	0.005	17.88854382	1779	-1020
1	F01T	Fall15	2015-11-08T04:00:00Z	0.005	18.78829423	1762	-1012
1	F01T	Fall15	2015-11-08T04:15:00Z	0.005	24.59674775	1751	-1034
1	F01T	Fall15	2015-11-08T04:30:00Z	0.005	19.92485885	1757	-1015
1	F01T	Fall15	2015-11-08T04:45:00Z	0.015	39.01281841	1718	-1014
1	F01T	Fall15	2015-11-08T05:00:00Z	0.005	42.05948169	1758	-1027
1	F01T	Fall15	2015-11-08T05:15:00Z	0.005	10.29563014	1763	-1018
1	F01T	Fall15	2015-11-08T05:30:00Z	0.095	19.6977156	1781	-1010
1	F01T	Fall15	2015-11-08T05:45:00Z	0.005	11.40175425	1774	-1001
1	F01T	Fall15	2015-11-08T06:00:00Z	0.025	23.70653918	1753	-1012
1	F01T	Fall15	2015-11-08T06:15:00Z	0.125	43.18564576	1782	-1044
1	F01T	Fall15	2015-11-08T06:30:00Z	0.025	23.34523506	1765	-1028
1	F01T	Fall15	2015-11-08T06:45:00Z	0.005	10.19803903	1763	-1018
1	F01T	Fall15	2015-11-08T07:00:00Z	0.005	25.70992026	1738	-1024
1	F01T	Fall15	2015-11-08T07:15:00Z	0.095	15	1729	-1036
1	F01T	Fall15	2015-11-08T07:30:00Z	0.355	38.11823711	1767	-1033
1	F01T	Fall15	2015-11-08T07:45:00Z	0.005	10.29563014	1758	-1028
1	F01T	Fall15	2015-11-08T08:00:00Z	0.015	32.01562119	1757	-996
1	F01T	Fall15	2015-11-08T08:15:00Z	0.795	208.1249625	1617	-1150
1	F01T	Fall15	2015-11-08T08:30:00Z	0.895	283.270189	1428	-1361
1	F01T	Fall15	2015-11-08T08:45:00Z	0.835	166.4602055	1263	-1383
1	F01T	Fall15	2015-11-08T09:00:00Z	0.825	329.8742185	1339	-1704
1	F01T	Fall15	2015-11-08T09:15:00Z	0.555	101.8282868	1419	-1641
1	F01T	Fall15	2015-11-08T09:30:00Z	0.745	272.6627954	1691	-1660
1	F01T	Fall15	2015-11-08T09:45:00Z	0.715	229.1200559	1627	-1880
1	F01T	Fall15	2015-11-08T10:00:00Z	0.895	361.0678607	1334	-2091
1	F01T	Fall15	2015-11-08T10:15:00Z	0.775	5.656854249	1330	-2095
1	F01T	Fall15	2015-11-08T10:30:00Z	0.555	64.35060217	1365	-2041
1	F01T	Fall15	2015-11-08T10:45:00Z	0.445	13	1365	-2054
1	F01T	Fall15	2015-11-08T11:00:00Z	0.175	11.70469991	1361	-2065
1	F01T	Fall15	2015-11-08T11:15:00Z	0.005	22.82542442	1381	-2054
1	F01T	Fall15	2015-11-08T11:30:00Z	0.035	15.03329638	1380	-2069
1	F01T	Fall15	2015-11-08T11:45:00Z	0.005	43.18564576	1423	-2065
1	F01T	Fall15	2015-11-08T12:00:00Z	0.015	47.51841748	1376	-2058
1	F01T	Fall15	2015-11-08T12:15:00Z	0.005	12.36931688	1364	-2055
1	F01T	Fall15	2015-11-08T12:30:00Z	0.005	10.77032961	1368	-2045
1	F01T	Fall15	2015-11-08T12:45:00Z	0.065	11.40175425	1361	-2054
1	F01T	Fall15	2015-11-08T13:00:00Z	0.005	11.66190379	1355	-2064
1	F01T	Fall15	2015-11-08T13:15:00Z	0.005	10.04987562	1354	-2074
1	F01T	Fall15	2015-11-08T13:30:00Z	0.195	9	1354	-2083
1	F01T	Fall15	2015-11-08T13:45:00Z	0.055	21.9317122	1370	-2068
1	F01T	Fall15	2015-11-08T14:00:00Z	0.005	16.1245155	1378	-2054
1	F01T	Fall15	2015-11-08T14:15:00Z	0.065	20.61552813	1359	-2062
1	F01T	Fall15	2015-11-08T14:30:00Z	0.005	13.03840481	1366	-2051
1	F01T	Fall15	2015-11-08T14:45:00Z	0.005	2.236067977	1367	-2049
1	F01T	Fall15	2015-11-08T15:00:00Z	0.005	17.2626765	1370	-2066
1	F01T	Fall15	2015-11-08T15:15:00Z	0.015	20.61552813	1365	-2046
1	F01T	Fall15	2015-11-08T15:30:00Z	0.005	5.099019514	1360	-2047
1	F01T	Fall15	2015-11-08T15:45:00Z	0.005	45.96737974	1393	-2015
1	F01T	Fall15	2015-11-08T16:00:00Z	0.005	86.97700846	1331	-2076
1	F01T	Fall15	2015-11-08T16:15:00Z	0.005	15.62049935	1343	-2086
1	F01T	Fall15	2015-11-08T16:30:00Z	0.015	32.64965543	1364	-2061
1	F01T	Fall15	2015-11-08T16:45:00Z	0.005	10.81665383	1370	-2052
1	F01T	Fall15	2015-11-08T17:00:00Z	0.005	14.14213562	1384	-2050
1	F01T	Fall15	2015-11-08T17:15:00Z	0.005	11	1373	-2050
1	F01T	Fall15	2015-11-08T17:30:00Z	0.005	16.40121947	1386	-2040
1	F01T	Fall15	2015-11-08T17:45:00Z	0.005	40	1346	-2040
1	F01T	Fall15	2015-11-08T18:00:00Z	0.235	26.40075756	1370	-2051
1	F01T	Fall15	2015-11-08T18:15:00Z	0.015	25.49509757	1347	-2040
1	F01T	Fall15	2015-11-08T18:30:00Z	0.005	35.12833614	1382	-2037
1	F01T	Fall15	2015-11-08T18:45:00Z	0.005	15.62049935	1370	-2047
1	F01T	Fall15	2015-11-08T19:00:00Z	0.015	17.88854382	1354	-2055
1	F01T	Fall15	2015-11-08T19:15:00Z	0.015	24.69817807	1375	-2068
1	F01T	Fall15	2015-11-08T19:30:00Z	0.165	19.10497317	1361	-2055
1	F01T	Fall15	2015-11-08T19:45:00Z	0.035	9.055385138	1370	-2054
1	F01T	Fall15	2015-11-08T20:00:00Z	0.005	41.77319715	1329	-2046
1	F01T	Fall15	2015-11-08T20:15:00Z	0.085	39.81205847	1368	-2054
1	F01T	Fall15	2015-11-08T20:30:00Z	0.185	55.22680509	1397	-2101
1	F01T	Fall15	2015-11-08T20:45:00Z	0.005	98.08159868	1489	-2135
1	F01T	Fall15	2015-11-08T21:00:00Z	0.005	131.8825235	1376	-2067
1	F01T	Fall15	2015-11-08T21:15:00Z	0.375	30.88689042	1361	-2040
1	F01T	Fall15	2015-11-08T21:30:00Z	0.795	180.8009956	1344	-1860
1	F01T	Fall15	2015-11-08T21:45:00Z	0.515	85.42833254	1307	-1937
1	F01T	Fall15	2015-11-08T22:00:00Z	0.815	288.5914067	1561	-1800
1	F01T	Fall15	2015-11-08T22:15:00Z	0.785	-1	NA	NA
1	F01T	Fall15	2015-11-08T22:30:00Z	0.805	-1	1792	-1760
1	F01T	Fall15	2015-11-08T22:45:00Z	0.655	51.623638	1819	-1716
1	F01T	Fall15	2015-11-08T23:00:00Z	0.825	17.88854382	1811	-1700
1	F01T	Fall15	2015-11-08T23:15:00Z	0.745	14.03566885	1825	-1699
1	F01T	Fall15	2015-11-08T23:30:00Z	0.725	159.6652749	1928	-1577
1	F01T	Fall15	2015-11-08T23:45:00Z	0.715	51.623638	1964	-1540
1	F01T	Fall15	2015-11-09T00:00:00Z	0.775	12.52996409	1975	-1534
1	F01T	Fall15	2015-11-09T00:15:00Z	0.965	16.4924225	1959	-1538
1	F01T	Fall15	2015-11-09T00:30:00Z	0.965	3.605551275	1962	-1540
1	F01T	Fall15	2015-11-09T00:45:00Z	0.975	2.828427125	1964	-1538
1	F01T	Fall15	2015-11-09T01:00:00Z	0.965	4.242640687	1961	-1535
1	F01T	Fall15	2015-11-09T01:15:00Z	0.885	161.0465771	1921	-1379
1	F01T	Fall15	2015-11-09T01:30:00Z	0.745	126.1784451	1861	-1268
1	F01T	Fall15	2015-11-09T01:45:00Z	0.655	250.5673562	1621	-1340
1	F01T	Fall15	2015-11-09T02:00:00Z	0.715	144.138822	1691	-1466
1	F01T	Fall15	2015-11-09T02:15:00Z	0.715	254.4012579	1539	-1262
1	F01T	Fall15	2015-11-09T02:30:00Z	0.585	14.4222051	1551	-1270
1	F01T	Fall15	2015-11-09T02:45:00Z	0.545	22.6715681	1534	-1255
1	F01T	Fall15	2015-11-09T03:00:00Z	0.495	6.403124237	1539	-1259
1	F01T	Fall15	2015-11-09T03:15:00Z	0.615	-1	NA	NA
1	F01T	Fall15	2015-11-09T03:30:00Z	0.015	-1	NA	NA
1	F01T	Fall15	2015-11-09T03:45:00Z	0.005	-1	NA	NA
1	F01T	Fall15	2015-11-09T04:00:00Z	0.055	-1	NA	NA
1	F01T	Fall15	2015-11-09T04:15:00Z	0.005	-1	NA	NA
1	F01T	Fall15	2015-11-09T04:30:00Z	0.015	-1	NA	NA
1	F01T	Fall15	2015-11-09T04:45:00Z	0.005	-1	NA	NA
1	F01T	Fall15	2015-11-09T05:00:00Z	0.005	-1	NA	NA
1	F01T	Fall15	2015-11-09T05:15:00Z	0.005	-1	NA	NA
1	F01T	Fall15	2015-11-09T05:30:00Z	0.035	-1	NA	NA
1	F01T	Fall15	2015-11-09T05:45:00Z	0.005	-1	NA	NA
1	F01T	Fall15	2015-11-09T06:00:00Z	0.005	-1	NA	NA
1	F01T	Fall15	2015-11-09T06:15:00Z	0.005	-1	NA	NA
1	F01T	Fall15	2015-11-09T06:30:00Z	0.025	-1	NA	NA
1	F01T	Fall15	2015-11-09T06:45:00Z	0.005	-1	NA	NA
1	F01T	Fall15	2015-11-09T07:00:00Z	0.005	-1	NA	NA
1	F01T	Fall15	2015-11-09T07:15:00Z	0.195	-1	NA	NA
1	F01T	Fall15	2015-11-09T07:30:00Z	0.005	-1	NA	NA
1	F01T	Fall15	2015-11-09T07:45:00Z	0.005	-1	NA	NA
1	F01T	Fall15	2015-11-09T08:00:00Z	0.135	-1	NA	NA
1	F01T	Fall15	2015-11-09T08:15:00Z	0.015	-1	NA	NA
1	F01T	Fall15	2015-11-09T08:30:00Z	0.445	-1	1578	-1259
1	F01T	Fall15	2015-11-09T08:45:00Z	0.615	171.9680203	1720	-1162
1	F01T	Fall15	2015-11-09T09:00:00Z	0.755	347.7944795	2065	-1118
1	F01T	Fall15	2015-11-09T09:15:00Z	0.695	231.5016199	2277	-1025
1	F01T	Fall15	2015-11-09T09:30:00Z	0.635	68.8839604	2338	-993
1	F01T	Fall15	2015-11-09T09:45:00Z	0.805	183.8613608	2479	-1111
1	F01T	Fall15	2015-11-09T10:00:00Z	0.825	224.5551157	2699	-1066
1	F01T	Fall15	2015-11-09T10:15:00Z	0.845	331.4935897	2811	-1378
1	F01T	Fall15	2015-11-09T10:30:00Z	0.765	310.4126286	2795	-1688
1	F01T	Fall15	2015-11-09T10:45:00Z	0.865	322.0062111	2497	-1810
1	F01T	Fall15	2015-11-09T11:00:00Z	0.765	308.8575724	2189	-1787
1	F01T	Fall15	2015-11-09T11:15:00Z	0.785	508.2135378	1689	-1696
1	F01T	Fall15	2015-11-09T11:30:00Z	0.235	28.16025568	1697	-1669
1	F01T	Fall15	2015-11-09T11:45:00Z	0.005	4.242640687	1694	-1672
1	F01T	Fall15	2015-11-09T12:00:00Z	0.105	3	1697	-1672
1	F01T	Fall15	2015-11-09T12:15:00Z	0.075	7.810249676	1691	-1667
1	F01T	Fall15	2015-11-09T12:30:00Z	0.055	14.14213562	1701	-1677
1	F01T	Fall15	2015-11-09T12:45:00Z	0.005	15	1701	-1692
1	F01T	Fall15	2015-11-09T13:00:00Z	0.055	4	1697	-1692
1	F01T	Fall15	2015-11-09T13:15:00Z	0.025	7.810249676	1703	-1687
1	F01T	Fall15	2015-11-09T13:30:00Z	0.065	6.403124237	1708	-1683
1	F01T	Fall15	2015-11-09T13:45:00Z	0.015	9.219544457	1701	-1677
1	F01T	Fall15	2015-11-09T14:00:00Z	0.005	15.29705854	1698	-1692
1	F01T	Fall15	2015-11-09T14:15:00Z	0.005	8	1698	-1684
1	F01T	Fall15	2015-11-09T14:30:00Z	0.005	25.23885893	1677	-1698
1	F01T	Fall15	2015-11-09T14:45:00Z	0.005	55.71355311	1697	-1646
1	F01T	Fall15	2015-11-09T15:00:00Z	0.025	22.8035085	1703	-1668
1	F01T	Fall15	2015-11-09T15:15:00Z	0.005	13.60147051	1699	-1681
1	F01T	Fall15	2015-11-09T15:30:00Z	0.005	7.615773106	1702	-1674
1	F01T	Fall15	2015-11-09T15:45:00Z	0.005	15	1702	-1659
1	F01T	Fall15	2015-11-09T16:00:00Z	0.005	53.15072906	1691	-1711
1	F01T	Fall15	2015-11-09T16:15:00Z	0.055	35.12833614	1694	-1676
1	F01T	Fall15	2015-11-09T16:30:00Z	0.015	56.14267539	1698	-1732
1	F01T	Fall15	2015-11-09T16:45:00Z	0.015	49.36598019	1704	-1683
1	F01T	Fall15	2015-11-09T17:00:00Z	0.005	22.84731932	1713	-1704
1	F01T	Fall15	2015-11-09T17:15:00Z	0.005	6.708203932	1707	-1701
1	F01T	Fall15	2015-11-09T17:30:00Z	0.005	13.45362405	1698	-1711
1	F01T	Fall15	2015-11-09T17:45:00Z	0.005	48.83646179	1707	-1663
1	F01T	Fall15	2015-11-09T18:00:00Z	0.005	20.59126028	1697	-1645
1	F01T	Fall15	2015-11-09T18:15:00Z	0.005	20.09975124	1699	-1665
1	F01T	Fall15	2015-11-09T18:30:00Z	0.015	69.0651866	1660	-1722
1	F01T	Fall15	2015-11-09T18:45:00Z	0.005	55.90169944	1698	-1681
1	F01T	Fall15	2015-11-09T19:00:00Z	0.035	3.605551275	1696	-1678
1	F01T	Fall15	2015-11-09T19:15:00Z	0.045	15.8113883	1687	-1665
1	F01T	Fall15	2015-11-09T19:30:00Z	0.015	8.062257748	1694	-1669
1	F01T	Fall15	2015-11-09T19:45:00Z	0.005	10.29563014	1685	-1674
1	F01T	Fall15	2015-11-09T20:00:00Z	0.005	16.15549442	1691	-1659
1	F01T	Fall15	2015-11-09T20:15:00Z	0.005	11.70469991	1687	-1670
1	F01T	Fall15	2015-11-09T20:30:00Z	0.095	21.47091055	1706	-1680
1	F01T	Fall15	2015-11-09T20:45:00Z	0.005	15.8113883	1721	-1685
1	F01T	Fall15	2015-11-09T21:00:00Z	0.005	26.40075756	1697	-1674
1	F01T	Fall15	2015-11-09T21:15:00Z	0.005	8	1689	-1674
1	F01T	Fall15	2015-11-09T21:30:00Z	0.005	15.62049935	1699	-1662
1	F01T	Fall15	2015-11-09T21:45:00Z	0.105	10.19803903	1697	-1672
1	F01T	Fall15	2015-11-09T22:00:00Z	0.045	5.099019514	1696	-1677
1	F01T	Fall15	2015-11-09T22:15:00Z	0.165	6	1702	-1677
1	F01T	Fall15	2015-11-09T22:30:00Z	0.005	8.062257748	1703	-1669
1	F01T	Fall15	2015-11-09T22:45:00Z	0.045	6.403124237	1699	-1674
1	F01T	Fall15	2015-11-09T23:00:00Z	0.505	74.00675645	1698	-1600
1	F01T	Fall15	2015-11-09T23:15:00Z	0.515	68.76772499	1646	-1645
1	F01T	Fall15	2015-11-09T23:30:00Z	0.735	222.049544	1805	-1490
1	F01T	Fall15	2015-11-09T23:45:00Z	0.475	83.63013811	1868	-1435
1	F01T	Fall15	2015-11-10T00:00:00Z	0.005	-1	NA	NA
1	F01T	Fall15	2015-11-10T00:15:00Z	0.005	-1	1849	-1476
1	F01T	Fall15	2015-11-10T00:30:00Z	0.005	27.07397274	1851	-1449
1	F01T	Fall15	2015-11-10T00:45:00Z	0.005	8.94427191	1859	-1453
1	F01T	Fall15	2015-11-10T01:00:00Z	0.005	15	1847	-1444
1	F01T	Fall15	2015-11-10T01:15:00Z	0.005	8.602325267	1854	-1449
1	F01T	Fall15	2015-11-10T01:30:00Z	0.015	37.57658846	1838	-1415
1	F01T	Fall15	2015-11-10T01:45:00Z	0.005	12.36931688	1841	-1427
1	F01T	Fall15	2015-11-10T02:00:00Z	0.005	13.60147051	1830	-1419
1	F01T	Fall15	2015-11-10T02:15:00Z	0.005	9.219544457	1824	-1426
1	F01T	Fall15	2015-11-10T02:30:00Z	0.025	25.3179778	1849	-1430
1	F01T	Fall15	2015-11-10T02:45:00Z	0.005	23.08679276	1827	-1423
1	F01T	Fall15	2015-11-10T03:00:00Z	0.005	95.52486587	1844	-1329
1	F01T	Fall15	2015-11-10T03:15:00Z	0.005	-1	NA	NA
1	F01T	Fall15	2015-11-10T03:30:00Z	0.035	-1	NA	NA
1	F01T	Fall15	2015-11-10T03:45:00Z	0.005	-1	NA	NA
1	F01T	Fall15	2015-11-10T04:00:00Z	0.005	-1	NA	NA
1	F01T	Fall15	2015-11-10T04:15:00Z	0.005	-1	NA	NA
1	F01T	Fall15	2015-11-10T04:30:00Z	0.035	-1	NA	NA
1	F01T	Fall15	2015-11-10T04:45:00Z	0.005	-1	NA	NA
1	F01T	Fall15	2015-11-10T05:00:00Z	0.015	-1	1852	-1432
1	F01T	Fall15	2015-11-10T05:15:00Z	0.005	29.42787794	1847	-1461
1	F01T	Fall15	2015-11-10T05:30:00Z	0.005	31.32091953	1856	-1431
1	F01T	Fall15	2015-11-10T05:45:00Z	0.035	-1	NA	NA
1	F01T	Fall15	2015-11-10T06:00:00Z	0.005	-1	1845	-1439
1	F01T	Fall15	2015-11-10T06:15:00Z	0.205	16.1245155	1859	-1447
1	F01T	Fall15	2015-11-10T06:30:00Z	0.005	8.246211251	1861	-1455
1	F01T	Fall15	2015-11-10T06:45:00Z	0.595	-1	NA	NA
1	F01T	Fall15	2015-11-10T07:00:00Z	0.705	-1	2086	-1123
1	F01T	Fall15	2015-11-10T07:15:00Z	0.685	3	2089	-1123
1	F01T	Fall15	2015-11-10T07:30:00Z	0.795	290.9089205	2311	-1311
1	F01T	Fall15	2015-11-10T07:45:00Z	0.765	215.4738963	2236	-1109
1	F01T	Fall15	2015-11-10T08:00:00Z	0.585	8.246211251	2234	-1101
1	F01T	Fall15	2015-11-10T08:15:00Z	0.865	100.124922	2170	-1024
1	F01T	Fall15	2015-11-10T08:30:00Z	0.865	365.3080892	2185	-659
1	F01T	Fall15	2015-11-10T08:45:00Z	0.845	218.2154898	2208	-442
1	F01T	Fall15	2015-11-10T09:00:00Z	0.855	546.1107946	2754	-453
1	F01T	Fall15	2015-11-10T09:15:00Z	0.915	931.7939686	3682	-369
1	F01T	Fall15	2015-11-10T09:30:00Z	0.855	921.004886	4567	-114
1	F01T	Fall15	2015-11-10T09:45:00Z	0.875	211.3007336	4629	-316
1	F01T	Fall15	2015-11-10T10:00:00Z	0.925	207.2920645	4618	-523
1	F01T	Fall15	2015-11-10T10:15:00Z	0.805	114.2365966	4519	-466
1	F01T	Fall15	2015-11-10T10:30:00Z	0.455	8	4527	-466
1	F01T	Fall15	2015-11-10T10:45:00Z	0.575	20.1246118	4536	-484
1	F01T	Fall15	2015-11-10T11:00:00Z	0.615	28.46049894	4527	-457
1	F01T	Fall15	2015-11-10T11:15:00Z	0.325	13.92838828	4540	-452
1	F01T	Fall15	2015-11-10T11:30:00Z	0.025	19.84943324	4525	-465
1	F01T	Fall15	2015-11-10T11:45:00Z	0.015	7.071067812	4526	-458
1	F01T	Fall15	2015-11-10T12:00:00Z	0.015	5.830951895	4531	-461
1	F01T	Fall15	2015-11-10T12:15:00Z	0.005	17.4642492	4547	-468
1	F01T	Fall15	2015-11-10T12:30:00Z	0.015	16.1245155	4531	-470
1	F01T	Fall15	2015-11-10T12:45:00Z	0.005	15.55634919	4520	-459
1	F01T	Fall15	2015-11-10T13:00:00Z	0.005	5.099019514	4515	-460
1	F01T	Fall15	2015-11-10T13:15:00Z	0.005	18.11077028	4533	-458
1	F01T	Fall15	2015-11-10T13:30:00Z	0.015	9.219544457	4527	-451
1	F01T	Fall15	2015-11-10T13:45:00Z	0.025	14.03566885	4526	-465
1	F01T	Fall15	2015-11-10T14:00:00Z	0.035	39.92492956	4511	-428
1	F01T	Fall15	2015-11-10T14:15:00Z	0.035	25.63201124	4520	-452
1	F01T	Fall15	2015-11-10T14:30:00Z	0.005	25.63201124	4529	-476
1	F01T	Fall15	2015-11-10T14:45:00Z	0.035	4.123105626	4525	-477
1	F01T	Fall15	2015-11-10T15:00:00Z	0.005	24.04163056	4502	-484
1	F01T	Fall15	2015-11-10T15:15:00Z	0.165	48.84669897	4521	-439
1	F01T	Fall15	2015-11-10T15:30:00Z	0.275	26.30589288	4525	-465
1	F01T	Fall15	2015-11-10T15:45:00Z	0.005	12	4525	-477
1	F01T	Fall15	2015-11-10T16:00:00Z	0.015	6.08276253	4524	-483
1	F01T	Fall15	2015-11-10T16:15:00Z	0.005	22.09072203	4502	-485
1	F01T	Fall15	2015-11-10T16:30:00Z	0.005	44.28317965	4521	-445
1	F01T	Fall15	2015-11-10T16:45:00Z	0.005	33.13608305	4524	-478
1	F01T	Fall15	2015-11-10T17:00:00Z	0.205	16.15549442	4518	-463
1	F01T	Fall15	2015-11-10T17:15:00Z	0.005	6	4518	-457
1	F01T	Fall15	2015-11-10T17:30:00Z	0.005	13.15294644	4520	-444
1	F01T	Fall15	2015-11-10T17:45:00Z	0.015	17.02938637	4519	-427
1	F01T	Fall15	2015-11-10T18:00:00Z	0.015	28.7923601	4492	-437
1	F01T	Fall15	2015-11-10T18:15:00Z	0.015	17.69180601	4504	-424
1	F01T	Fall15	2015-11-10T18:30:00Z	0.015	13	4504	-437
1	F01T	Fall15	2015-11-10T18:45:00Z	0.015	15	4513	-449
1	F01T	Fall15	2015-11-10T19:00:00Z	0.015	5	4513	-454
1	F01T	Fall15	2015-11-10T19:15:00Z	0.245	19.23538406	4504	-437
1	F01T	Fall15	2015-11-10T19:30:00Z	0.185	11	4504	-448
1	F01T	Fall15	2015-11-10T19:45:00Z	0.005	10.81665383	4513	-454
1	F01T	Fall15	2015-11-10T20:00:00Z	0.005	19.10497317	4532	-456
1	F01T	Fall15	2015-11-10T20:15:00Z	0.005	35.51056181	4551	-486
1	F01T	Fall15	2015-11-10T20:30:00Z	0.005	56.85068161	4507	-450
1	F01T	Fall15	2015-11-10T20:45:00Z	0.005	1.414213562	4506	-451
1	F01T	Fall15	2015-11-10T21:00:00Z	0.005	8.062257748	4514	-452
1	F01T	Fall15	2015-11-10T21:15:00Z	0.005	10.19803903	4504	-450
1	F01T	Fall15	2015-11-10T21:30:00Z	0.065	45	4531	-486
1	F01T	Fall15	2015-11-10T21:45:00Z	0.275	29.01723626	4532	-457
1	F01T	Fall15	2015-11-10T22:00:00Z	0.345	7.280109889	4525	-459
1	F01T	Fall15	2015-11-10T22:15:00Z	0.195	11.18033989	4520	-469
1	F01T	Fall15	2015-11-10T22:30:00Z	0.005	18.02775638	4514	-452
1	F01T	Fall15	2015-11-10T22:45:00Z	0.005	28.01785145	4498	-475
1	F01T	Fall15	2015-11-10T23:00:00Z	0.005	24.59674775	4476	-464
1	F01T	Fall15	2015-11-10T23:15:00Z	0.015	46.17358552	4522	-460
1	F01T	Fall15	2015-11-10T23:30:00Z	0.005	6.32455532	4520	-454
1	F01T	Fall15	2015-11-10T23:45:00Z	0.005	14.4222051	4528	-466
1	F01T	Fall15	2015-11-11T00:00:00Z	0.005	51.86520992	4571	-495
1	F01T	Fall15	2015-11-11T00:15:00Z	0.005	51	4526	-471
1	F01T	Fall15	2015-11-11T00:30:00Z	0.005	9	4526	-462
1	F01T	Fall15	2015-11-11T00:45:00Z	0.015	8.544003745	4518	-459
1	F01T	Fall15	2015-11-11T01:00:00Z	0.005	1	4517	-459
1	F01T	Fall15	2015-11-11T01:15:00Z	0.015	26.57066051	4542	-450
1	F01T	Fall15	2015-11-11T01:30:00Z	0.005	33.60059523	4522	-477
1	F01T	Fall15	2015-11-11T01:45:00Z	0.015	35.05709629	4520	-442
1	F01T	Fall15	2015-11-11T02:00:00Z	0.035	6.403124237	4516	-437
1	F01T	Fall15	2015-11-11T02:15:00Z	0.025	8.062257748	4520	-444
1	F01T	Fall15	2015-11-11T02:30:00Z	0.005	11.66190379	4526	-454
1	F01T	Fall15	2015-11-11T02:45:00Z	0.015	3.16227766	4525	-451
1	F01T	Fall15	2015-11-11T03:00:00Z	0.005	13	4520	-463
1	F01T	Fall15	2015-11-11T03:15:00Z	0.005	23.60084744	4501	-449
1	F01T	Fall15	2015-11-11T03:30:00Z	0.175	25.23885893	4522	-463
1	F01T	Fall15	2015-11-11T03:45:00Z	0.105	14.31782106	4525	-449
1	F01T	Fall15	2015-11-11T04:00:00Z	0.005	24.08318916	4549	-447
1	F01T	Fall15	2015-11-11T04:15:00Z	0.015	35.05709629	4514	-449
1	F01T	Fall15	2015-11-11T04:30:00Z	0.005	18.38477631	4531	-442
1	F01T	Fall15	2015-11-11T04:45:00Z	0.005	10.63014581	4523	-449
1	F01T	Fall15	2015-11-11T05:00:00Z	0.005	12.20655562	4513	-442
1	F01T	Fall15	2015-11-11T05:15:00Z	0.015	25.96150997	4520	-467
1	F01T	Fall15	2015-11-11T05:30:00Z	0.025	24.33105012	4516	-443
1	F01T	Fall15	2015-11-11T05:45:00Z	0.205	9.848857802	4525	-447
1	F01T	Fall15	2015-11-11T06:00:00Z	0.015	19.79898987	4511	-461
1	F01T	Fall15	2015-11-11T06:15:00Z	0.005	24.75883681	4529	-478
1	F01T	Fall15	2015-11-11T06:30:00Z	0.065	10.19803903	4531	-468
1	F01T	Fall15	2015-11-11T06:45:00Z	0.695	299.2941697	4672	-204
1	F01T	Fall15	2015-11-11T07:00:00Z	0.855	851.2819744	5472	87
1	F01T	Fall15	2015-11-11T07:15:00Z	0.775	116.24543	5580	130
1	F01T	Fall15	2015-11-11T07:30:00Z	0.695	161.5549442	5736	172
1	F01T	Fall15	2015-11-11T07:45:00Z	0.465	-1	NA	NA
1	F01T	Fall15	2015-11-11T08:00:00Z	0.005	-1	NA	NA
1	F01T	Fall15	2015-11-11T08:15:00Z	0.005	-1	NA	NA
1	F01T	Fall15	2015-11-11T08:30:00Z	0.085	-1	NA	NA
1	F01T	Fall15	2015-11-11T08:45:00Z	0.465	-1	5980	177
1	F01T	Fall15	2015-11-11T09:00:00Z	0.755	259.3260496	5993	-82
1	F01T	Fall15	2015-11-11T09:15:00Z	0.775	375.9002527	5967	-457
1	F01T	Fall15	2015-11-11T09:30:00Z	0.795	548.9571932	5540	-112
1	F01T	Fall15	2015-11-11T09:45:00Z	0.745	261.4000765	5613	139
1	F01T	Fall15	2015-11-11T10:00:00Z	0.215	35.0142828	5578	140
1	F01T	Fall15	2015-11-11T10:15:00Z	0.005	16.15549442	5584	155
1	F01T	Fall15	2015-11-11T10:30:00Z	0.005	58	5584	213
1	F01T	Fall15	2015-11-11T10:45:00Z	0.015	55.14526272	5588	158
1	F01T	Fall15	2015-11-11T11:00:00Z	0.015	1	5587	158
1	F01T	Fall15	2015-11-11T11:15:00Z	0.005	22.36067977	5583	136
1	F01T	Fall15	2015-11-11T11:30:00Z	0.075	46.87216658	5537	145
1	F01T	Fall15	2015-11-11T11:45:00Z	0.085	51.2445119	5588	140
1	F01T	Fall15	2015-11-11T12:00:00Z	0.005	48.54894438	5562	181
1	F01T	Fall15	2015-11-11T12:15:00Z	0.025	-1	NA	NA
1	F01T	Fall15	2015-11-11T12:30:00Z	0.155	-1	5583	155
1	F01T	Fall15	2015-11-11T12:45:00Z	0.005	22.36067977	5587	177
1	F01T	Fall15	2015-11-11T13:00:00Z	0.045	16.64331698	5578	191
1	F01T	Fall15	2015-11-11T13:15:00Z	0.005	40.04996879	5580	151
1	F01T	Fall15	2015-11-11T13:30:00Z	0.025	9.219544457	5586	144
1	F01T	Fall15	2015-11-11T13:45:00Z	0.005	3.605551275	5588	141
1	F01T	Fall15	2015-11-11T14:00:00Z	0.005	7	5581	141
1	F01T	Fall15	2015-11-11T14:15:00Z	0.045	13.92838828	5594	146
1	F01T	Fall15	2015-11-11T14:30:00Z	0.055	27.78488798	5570	160
[truncated: 79,046 more rows]
