# Supplementary material for: Identifying resting locations of a small elusive forest carnivore using a two-stage model accounting for GPS measurement error and hidden behavioral states
Source: Mov Ecol. 2021 Apr 6;9:17. doi: 10.1186/s40462-021-00256-8 (PMC8025504; doi:10.1186/s40462-021-00256-8)
Supplement: Supplementary file 2 — Additional file 2: Complete R and Stan code for reproducing the statistical analyses in this manuscript. [file 40462_2021_256_MOESM2_ESM.zip › Fit_HMM_for_MovementEcology.R]

library(tidyverse)
library(rstan)
options(mc.cores = parallel::detectCores())

fisher_all <- read_csv("fisher_data_for_models.csv")
#F01T_Fall15##########################################################################
F01T_Fall15 <- fisher_all %>% 
                  filter(fisher == "F01T",
                         deployment == "Fall15")

F01T_Fall15_stage1 <- rstan::stan("TwoStage_Fisher_Stage1_observedonly_lognormal_NAindicator.stan",
                                   data = list(K             = 2,
                                               T             = nrow(F01T_Fall15) - 1,
                                               activity      = F01T_Fall15$activity[-1],
                                               obs_steps     = F01T_Fall15$obs_steps[-1]),
                                   init = function(){
                                     list(beta_mu_logit = c(runif(1, -4, -3),
                                                            runif(1, 0, 1)),
                                          beta_phi_log  = c(runif(1, 1, 3),
                                                            runif(1, 0, 1)),
                                          maintain  = runif(2, 0.9, 0.99)
                                     )
                                   },
                                   chains = 4, iter = 2000)

hidden_states <- rstan::extract(F01T_Fall15_stage1, pars = "hidden_states")$hidden_states
viterbi <- rstan::extract(F01T_Fall15_stage1, pars = "viterbi")$viterbi

#saveRDS(F01T_Fall15_stage1, "F01T_Fall15_stage1.rds")
F01T_Fall15_stage1_summary <- rstan::summary(F01T_Fall15_stage1, pars = c("beta_mu_logit", "beta_phi_log",
                                                                    "alpha","beta",
                                                                    "mu_log", "sigma_log",
                                                                    "maintain"))$summary

F01T_Fall15$pr_rest_vit <- c(NA, apply(rstan::extract(F01T_Fall15_stage1, pars = c("viterbi"))$viterbi,
                                        FUN = function(x){sum(x == 1)/length(x)}, MARGIN = 2))

F01T_Fall15$pr_rest <- c(NA, apply(rstan::extract(F01T_Fall15_stage1, pars = c("hidden_states"))$hidden_states,
                                    FUN = function(x){sum(x == 1)/length(x)}, MARGIN = 2))

F01T_Fall15  <- F01T_Fall15 %>% mutate(state = if_else(pr_rest >= 0.95, 1, 2), 
                                 ssm_state = replace_na(lead(state), 1)) 

F01T_Fall15_stage2  <- stan("dcrw_kalmanfilter_twostate_missing.stan",
                         data = list(n = F01T_Fall15  %>% summarise(n = n()) %>% pull(n),
                                     n_obs = F01T_Fall15  %>% summarise(n_obs = sum(!is.na(scaled_easting))) %>% pull(n_obs),
                                     index_obs = F01T_Fall15  %>% 
                                       mutate(index_obs = ifelse(!is.na(scaled_easting), row_number(), scaled_easting)) %>% 
                                       filter(!is.na(index_obs)) %>% 
                                       pull(index_obs),
                                     y     = F01T_Fall15  %>%
                                       filter(!is.na(scaled_easting)) %>%
                                       select(scaled_easting, scaled_northing),
                                     S = F01T_Fall15  %>% pull(ssm_state),
                                     a1 = rep(F01T_Fall15 %>% 
                                                slice(1) %>% 
                                                mutate(a1_east = round(scaled_easting, -2),
                                                       a1_north = round(scaled_northing, -2)) %>%  
                                                select(a1_east, a1_north) %>% 
                                                gather() %>% pull(value), 2),
                                     
                                     P1 = diag(100, 4)),
                         pars = c("sigma_obs", "sigma_proc", "rho", "smoothed_loc"),
                         chains = 4, iter = 2000)

# saveRDS(F01T_Fall15_stage2, "F01T_Fall15_Stage2.rds")
# 
# rm(F01T_Fall15_stage2)

#F01T_Sum16a##########################################################################
F01T_Sum16a <- fisher_all %>% 
  filter(fisher == "F01T",
         deployment == "Sum16a")

F01T_Sum16a_stage1 <- rstan::stan("TwoStage_Fisher_Stage1_observedonly_lognormal_NAindicator.stan",
                                  data = list(K             = 2,
                                              T             = nrow(F01T_Sum16a) - 1,
                                              activity      = F01T_Sum16a$activity[-1],
                                              obs_steps     = F01T_Sum16a$obs_steps[-1]),
                                  init = function(){
                                    list(beta_mu_logit = c(runif(1, -4, -3),
                                                           runif(1, 0, 1)),
                                         beta_phi_log  = c(runif(1, 1, 3),
                                                           runif(1, 0, 1)),
                                         maintain  = runif(2, 0.9, 0.99)
                                    )
                                  },
                                  chains = 4, iter = 2000)

hidden_states <- rstan::extract(F01T_Sum16a_stage1, pars = "hidden_states")$hidden_states
viterbi <- rstan::extract(F01T_Sum16a_stage1, pars = "viterbi")$viterbi

#saveRDS(F01T_Sum16a_stage1, "F01T_Sum16a_stage1.rds")
F01T_Sum16a_stage1_summary <- rstan::summary(F01T_Sum16a_stage1, pars = c("beta_mu_logit", "beta_phi_log",
                                                                          "alpha","beta",
                                                                          "mu_log", "sigma_log",
                                                                          "maintain"))$summary

F01T_Sum16a$pr_rest_vit <- c(NA, apply(rstan::extract(F01T_Sum16a_stage1, pars = c("viterbi"))$viterbi,
                                       FUN = function(x){sum(x == 1)/length(x)}, MARGIN = 2))

F01T_Sum16a$pr_rest <- c(NA, apply(rstan::extract(F01T_Sum16a_stage1, pars = c("hidden_states"))$hidden_states,
                                   FUN = function(x){sum(x == 1)/length(x)}, MARGIN = 2))

F01T_Sum16a  <- F01T_Sum16a %>% mutate(state = if_else(pr_rest >= 0.95, 1, 2), 
                                       ssm_state = replace_na(lead(state), 1)) 

F01T_Sum16a_stage2  <- stan("dcrw_kalmanfilter_twostate_missing.stan",
                            data = list(n = F01T_Sum16a  %>% summarise(n = n()) %>% pull(n),
                                        n_obs = F01T_Sum16a  %>% summarise(n_obs = sum(!is.na(scaled_easting))) %>% pull(n_obs),
                                        index_obs = F01T_Sum16a  %>% 
                                          mutate(index_obs = ifelse(!is.na(scaled_easting), row_number(), scaled_easting)) %>% 
                                          filter(!is.na(index_obs)) %>% 
                                          pull(index_obs),
                                        y     = F01T_Sum16a  %>%
                                          filter(!is.na(scaled_easting)) %>%
                                          select(scaled_easting, scaled_northing),
                                        S = F01T_Sum16a  %>% pull(ssm_state),
                                        a1 = rep(F01T_Sum16a %>% 
                                                   slice(1) %>% 
                                                   mutate(a1_east = round(scaled_easting, -2),
                                                          a1_north = round(scaled_northing, -2)) %>%  
                                                   select(a1_east, a1_north) %>% 
                                                   gather() %>% pull(value), 2),
                                        
                                        P1 = diag(100, 4)),
                            pars = c("sigma_obs", "sigma_proc", "rho", "smoothed_loc"),
                            chains = 4, iter = 2000)

# saveRDS(F01T_Sum16a_stage2, "F01T_Sum16a_Stage2.rds")
# 
# rm(F01T_Sum16a_stage2)

#F01T_Sum16b##########################################################################
F01T_Sum16b <- fisher_all %>% 
  filter(fisher == "F01T",
         deployment == "Sum16b")

F01T_Sum16b_stage1 <- rstan::stan("TwoStage_Fisher_Stage1_observedonly_lognormal_NAindicator.stan",
                                  data = list(K             = 2,
                                              T             = nrow(F01T_Sum16b) - 1,
                                              activity      = F01T_Sum16b$activity[-1],
                                              obs_steps     = F01T_Sum16b$obs_steps[-1]),
                                  init = function(){
                                    list(beta_mu_logit = c(runif(1, -4, -3),
                                                           runif(1, 0, 1)),
                                         beta_phi_log  = c(runif(1, 1, 3),
                                                           runif(1, 0, 1)),
                                         maintain  = runif(2, 0.9, 0.99)
                                    )
                                  },
                                  chains = 4, iter = 2000)

hidden_states <- rstan::extract(F01T_Sum16b_stage1, pars = "hidden_states")$hidden_states
viterbi <- rstan::extract(F01T_Sum16b_stage1, pars = "viterbi")$viterbi

#saveRDS(F01T_Sum16b_stage1, "F01T_Sum16b_stage1.rds")
F01T_Sum16b_stage1_summary <- rstan::summary(F01T_Sum16b_stage1, pars = c("beta_mu_logit", "beta_phi_log",
                                                                          "alpha","beta",
                                                                          "mu_log", "sigma_log",
                                                                          "maintain"))$summary

F01T_Sum16b$pr_rest_vit <- c(NA, apply(rstan::extract(F01T_Sum16b_stage1, pars = c("viterbi"))$viterbi,
                                       FUN = function(x){sum(x == 1)/length(x)}, MARGIN = 2))

F01T_Sum16b$pr_rest <- c(NA, apply(rstan::extract(F01T_Sum16b_stage1, pars = c("hidden_states"))$hidden_states,
                                   FUN = function(x){sum(x == 1)/length(x)}, MARGIN = 2))

F01T_Sum16b  <- F01T_Sum16b %>% mutate(state = if_else(pr_rest >= 0.95, 1, 2), 
                                       ssm_state = replace_na(lead(state), 1)) 

F01T_Sum16b_stage2  <- stan("dcrw_kalmanfilter_twostate_missing.stan",
                            data = list(n = F01T_Sum16b  %>% summarise(n = n()) %>% pull(n),
                                        n_obs = F01T_Sum16b  %>% summarise(n_obs = sum(!is.na(scaled_easting))) %>% pull(n_obs),
                                        index_obs = F01T_Sum16b  %>% 
                                          mutate(index_obs = ifelse(!is.na(scaled_easting), row_number(), scaled_easting)) %>% 
                                          filter(!is.na(index_obs)) %>% 
                                          pull(index_obs),
                                        y     = F01T_Sum16b  %>%
                                          filter(!is.na(scaled_easting)) %>%
                                          select(scaled_easting, scaled_northing),
                                        S = F01T_Sum16b  %>% pull(ssm_state),
                                        a1 = rep(F01T_Sum16b %>% 
                                                   slice(1) %>% 
                                                   mutate(a1_east = round(scaled_easting, -2),
                                                          a1_north = round(scaled_northing, -2)) %>%  
                                                   select(a1_east, a1_north) %>% 
                                                   gather() %>% pull(value), 2),
                                        
                                        P1 = diag(100, 4)),
                            pars = c("sigma_obs", "sigma_proc", "rho", "smoothed_loc"),
                            chains = 4, iter = 2000)

# saveRDS(F01T_Sum16b_stage2, "F01T_Sum16b_Stage2.rds")
# 
# rm(F01T_Sum16b_stage2)

#F01T_Winter17##########################################################################
F01T_Winter17 <- fisher_all %>% 
  filter(fisher == "F01T",
         deployment == "Winter17")

F01T_Winter17_stage1 <- rstan::stan("TwoStage_Fisher_Stage1_observedonly_lognormal_NAindicator.stan",
                                    data = list(K             = 2,
                                                T             = nrow(F01T_Winter17) - 1,
                                                activity      = F01T_Winter17$activity[-1],
                                                obs_steps     = F01T_Winter17$obs_steps[-1]),
                                    init = function(){
                                      list(beta_mu_logit = c(runif(1, -4, -3),
                                                             runif(1, 0, 1)),
                                           beta_phi_log  = c(runif(1, 1, 3),
                                                             runif(1, 0, 1)),
                                           maintain  = runif(2, 0.9, 0.99)
                                      )
                                    },
                                    chains = 4, iter = 2000)

hidden_states <- rstan::extract(F01T_Winter17_stage1, pars = "hidden_states")$hidden_states
viterbi <- rstan::extract(F01T_Winter17_stage1, pars = "viterbi")$viterbi

#saveRDS(F01T_Winter17_stage1, "F01T_Winter17_stage1.rds")
F01T_Winter17_stage1_summary <- rstan::summary(F01T_Winter17_stage1, pars = c("beta_mu_logit", "beta_phi_log",
                                                                              "alpha","beta",
                                                                              "mu_log", "sigma_log",
                                                                              "maintain"))$summary

F01T_Winter17$pr_rest_vit <- c(NA, apply(rstan::extract(F01T_Winter17_stage1, pars = c("viterbi"))$viterbi,
                                         FUN = function(x){sum(x == 1)/length(x)}, MARGIN = 2))

F01T_Winter17$pr_rest <- c(NA, apply(rstan::extract(F01T_Winter17_stage1, pars = c("hidden_states"))$hidden_states,
                                     FUN = function(x){sum(x == 1)/length(x)}, MARGIN = 2))

F01T_Winter17  <- F01T_Winter17 %>% mutate(state = if_else(pr_rest >= 0.95, 1, 2), 
                                           ssm_state = replace_na(lead(state), 1)) 

F01T_Winter17_stage2  <- stan("dcrw_kalmanfilter_twostate_missing.stan",
                              data = list(n = F01T_Winter17  %>% summarise(n = n()) %>% pull(n),
                                          n_obs = F01T_Winter17  %>% summarise(n_obs = sum(!is.na(scaled_easting))) %>% pull(n_obs),
                                          index_obs = F01T_Winter17  %>% 
                                            mutate(index_obs = ifelse(!is.na(scaled_easting), row_number(), scaled_easting)) %>% 
                                            filter(!is.na(index_obs)) %>% 
                                            pull(index_obs),
                                          y     = F01T_Winter17  %>%
                                            filter(!is.na(scaled_easting)) %>%
                                            select(scaled_easting, scaled_northing),
                                          S = F01T_Winter17  %>% pull(ssm_state),
                                          a1 = rep(F01T_Winter17 %>% 
                                                     slice(1) %>% 
                                                     mutate(a1_east = round(scaled_easting, -2),
                                                            a1_north = round(scaled_northing, -2)) %>%  
                                                     select(a1_east, a1_north) %>% 
                                                     gather() %>% pull(value), 2),
                                          
                                          P1 = diag(100, 4)),
                              pars = c("sigma_obs", "sigma_proc", "rho", "smoothed_loc"),
                              chains = 4, iter = 2000)

# saveRDS(F01T_Winter17_stage2, "F01T_Winter17_Stage2.rds")
# 
# rm(F01T_Winter17_stage2)

#F02T_Fall15##########################################################################
F02T_Fall15 <- fisher_all %>% 
  filter(fisher == "F02T",
         deployment == "Fall15")

F02T_Fall15_stage1 <- rstan::stan("TwoStage_Fisher_Stage1_observedonly_lognormal_NAindicator.stan",
                                  data = list(K             = 2,
                                              T             = nrow(F02T_Fall15) - 1,
                                              activity      = F02T_Fall15$activity[-1],
                                              obs_steps     = F02T_Fall15$obs_steps[-1]),
                                  init = function(){
                                    list(beta_mu_logit = c(runif(1, -4, -3),
                                                           runif(1, 0, 1)),
                                         beta_phi_log  = c(runif(1, 1, 3),
                                                           runif(1, 0, 1)),
                                         maintain  = runif(2, 0.9, 0.99)
                                    )
                                  },
                                  chains = 4, iter = 2000)

hidden_states <- rstan::extract(F02T_Fall15_stage1, pars = "hidden_states")$hidden_states
viterbi <- rstan::extract(F02T_Fall15_stage1, pars = "viterbi")$viterbi

#saveRDS(F02T_Fall15_stage1, "F02T_Fall15_stage1.rds")
F02T_Fall15_stage1_summary <- rstan::summary(F02T_Fall15_stage1, pars = c("beta_mu_logit", "beta_phi_log",
                                                                          "alpha","beta",
                                                                          "mu_log", "sigma_log",
                                                                          "maintain"))$summary

F02T_Fall15$pr_rest_vit <- c(NA, apply(rstan::extract(F02T_Fall15_stage1, pars = c("viterbi"))$viterbi,
                                       FUN = function(x){sum(x == 1)/length(x)}, MARGIN = 2))

F02T_Fall15$pr_rest <- c(NA, apply(rstan::extract(F02T_Fall15_stage1, pars = c("hidden_states"))$hidden_states,
                                   FUN = function(x){sum(x == 1)/length(x)}, MARGIN = 2))

F02T_Fall15  <- F02T_Fall15 %>% mutate(state = if_else(pr_rest >= 0.95, 1, 2), 
                                       ssm_state = replace_na(lead(state), 1)) 

F02T_Fall15_stage2  <- stan("dcrw_kalmanfilter_twostate_missing.stan",
                            data = list(n = F02T_Fall15  %>% summarise(n = n()) %>% pull(n),
                                        n_obs = F02T_Fall15  %>% summarise(n_obs = sum(!is.na(scaled_easting))) %>% pull(n_obs),
                                        index_obs = F02T_Fall15  %>% 
                                          mutate(index_obs = ifelse(!is.na(scaled_easting), row_number(), scaled_easting)) %>% 
                                          filter(!is.na(index_obs)) %>% 
                                          pull(index_obs),
                                        y     = F02T_Fall15  %>%
                                          filter(!is.na(scaled_easting)) %>%
                                          select(scaled_easting, scaled_northing),
                                        S = F02T_Fall15  %>% pull(ssm_state),
                                        a1 = rep(F02T_Fall15 %>% 
                                                   slice(1) %>% 
                                                   mutate(a1_east = round(scaled_easting, -2),
                                                          a1_north = round(scaled_northing, -2)) %>%  
                                                   select(a1_east, a1_north) %>% 
                                                   gather() %>% pull(value), 2),
                                        
                                        P1 = diag(100, 4)),
                            pars = c("sigma_obs", "sigma_proc", "rho", "smoothed_loc"),
                            chains = 4, iter = 2000)

# saveRDS(F02T_Fall15_stage2, "F02T_Fall15_Stage2.rds")
# 
# rm(F02T_Fall15_stage2)

#F02T_Sum16b##########################################################################
F02T_Sum16b <- fisher_all %>% 
  filter(fisher == "F02T",
         deployment == "Sum16b")

F02T_Sum16b_stage1 <- rstan::stan("TwoStage_Fisher_Stage1_observedonly_lognormal_NAindicator.stan",
                                  data = list(K             = 2,
                                              T             = nrow(F02T_Sum16b) - 1,
                                              activity      = F02T_Sum16b$activity[-1],
                                              obs_steps     = F02T_Sum16b$obs_steps[-1]),
                                  init = function(){
                                    list(beta_mu_logit = c(runif(1, -4, -3),
                                                           runif(1, 0, 1)),
                                         beta_phi_log  = c(runif(1, 1, 3),
                                                           runif(1, 0, 1)),
                                         maintain  = runif(2, 0.9, 0.99)
                                    )
                                  },
                                  chains = 4, iter = 2000)

hidden_states <- rstan::extract(F02T_Sum16b_stage1, pars = "hidden_states")$hidden_states
viterbi <- rstan::extract(F02T_Sum16b_stage1, pars = "viterbi")$viterbi

#saveRDS(F02T_Sum16b_stage1, "F02T_Sum16b_stage1.rds")
F02T_Sum16b_stage1_summary <- rstan::summary(F02T_Sum16b_stage1, pars = c("beta_mu_logit", "beta_phi_log",
                                                                          "alpha","beta",
                                                                          "mu_log", "sigma_log",
                                                                          "maintain"))$summary

F02T_Sum16b$pr_rest_vit <- c(NA, apply(rstan::extract(F02T_Sum16b_stage1, pars = c("viterbi"))$viterbi,
                                       FUN = function(x){sum(x == 1)/length(x)}, MARGIN = 2))

F02T_Sum16b$pr_rest <- c(NA, apply(rstan::extract(F02T_Sum16b_stage1, pars = c("hidden_states"))$hidden_states,
                                   FUN = function(x){sum(x == 1)/length(x)}, MARGIN = 2))

F02T_Sum16b  <- F02T_Sum16b %>% mutate(state = if_else(pr_rest >= 0.95, 1, 2), 
                                       ssm_state = replace_na(lead(state), 1)) 

F02T_Sum16b_stage2  <- stan("dcrw_kalmanfilter_twostate_missing.stan",
                            data = list(n = F02T_Sum16b  %>% summarise(n = n()) %>% pull(n),
                                        n_obs = F02T_Sum16b  %>% summarise(n_obs = sum(!is.na(scaled_easting))) %>% pull(n_obs),
                                        index_obs = F02T_Sum16b  %>% 
                                          mutate(index_obs = ifelse(!is.na(scaled_easting), row_number(), scaled_easting)) %>% 
                                          filter(!is.na(index_obs)) %>% 
                                          pull(index_obs),
                                        y     = F02T_Sum16b  %>%
                                          filter(!is.na(scaled_easting)) %>%
                                          select(scaled_easting, scaled_northing),
                                        S = F02T_Sum16b  %>% pull(ssm_state),
                                        a1 = rep(F02T_Sum16b %>% 
                                                   slice(1) %>% 
                                                   mutate(a1_east = round(scaled_easting, -2),
                                                          a1_north = round(scaled_northing, -2)) %>%  
                                                   select(a1_east, a1_north) %>% 
                                                   gather() %>% pull(value), 2),
                                        
                                        P1 = diag(100, 4)),
                            pars = c("sigma_obs", "sigma_proc", "rho", "smoothed_loc"),
                            chains = 4, iter = 2000)

# saveRDS(F02T_Sum16b_stage2, "F02T_Sum16b_Stage2.rds")
# 
# rm(F02T_Sum16b_stage2)

#F03T_Fall15##########################################################################
F03T_Fall15 <- fisher_all %>% 
  filter(fisher == "F03T",
         deployment == "Fall15")

F03T_Fall15_stage1 <- rstan::stan("TwoStage_Fisher_Stage1_observedonly_lognormal_NAindicator.stan",
                                  data = list(K             = 2,
                                              T             = nrow(F03T_Fall15) - 1,
                                              activity      = F03T_Fall15$activity[-1],
                                              obs_steps     = F03T_Fall15$obs_steps[-1]),
                                  init = function(){
                                    list(beta_mu_logit = c(runif(1, -4, -3),
                                                           runif(1, 0, 1)),
                                         beta_phi_log  = c(runif(1, 1, 3),
                                                           runif(1, 0, 1)),
                                         maintain  = runif(2, 0.9, 0.99)
                                    )
                                  },
                                  chains = 4, iter = 2000)

hidden_states <- rstan::extract(F03T_Fall15_stage1, pars = "hidden_states")$hidden_states
viterbi <- rstan::extract(F03T_Fall15_stage1, pars = "viterbi")$viterbi

#saveRDS(F03T_Fall15_stage1, "F03T_Fall15_stage1.rds")
F03T_Fall15_stage1_summary <- rstan::summary(F03T_Fall15_stage1, pars = c("beta_mu_logit", "beta_phi_log",
                                                                          "alpha","beta",
                                                                          "mu_log", "sigma_log",
                                                                          "maintain"))$summary

F03T_Fall15$pr_rest_vit <- c(NA, apply(rstan::extract(F03T_Fall15_stage1, pars = c("viterbi"))$viterbi,
                                       FUN = function(x){sum(x == 1)/length(x)}, MARGIN = 2))

F03T_Fall15$pr_rest <- c(NA, apply(rstan::extract(F03T_Fall15_stage1, pars = c("hidden_states"))$hidden_states,
                                   FUN = function(x){sum(x == 1)/length(x)}, MARGIN = 2))

F03T_Fall15  <- F03T_Fall15 %>% mutate(state = if_else(pr_rest >= 0.95, 1, 2), 
                                       ssm_state = replace_na(lead(state), 1)) 

F03T_Fall15_stage2  <- stan("dcrw_kalmanfilter_twostate_missing.stan",
                            data = list(n = F03T_Fall15  %>% summarise(n = n()) %>% pull(n),
                                        n_obs = F03T_Fall15  %>% summarise(n_obs = sum(!is.na(scaled_easting))) %>% pull(n_obs),
                                        index_obs = F03T_Fall15  %>% 
                                          mutate(index_obs = ifelse(!is.na(scaled_easting), row_number(), scaled_easting)) %>% 
                                          filter(!is.na(index_obs)) %>% 
                                          pull(index_obs),
                                        y     = F03T_Fall15  %>%
                                          filter(!is.na(scaled_easting)) %>%
                                          select(scaled_easting, scaled_northing),
                                        S = F03T_Fall15  %>% pull(ssm_state),
                                        a1 = rep(F03T_Fall15 %>% 
                                                   slice(1) %>% 
                                                   mutate(a1_east = round(scaled_easting, -2),
                                                          a1_north = round(scaled_northing, -2)) %>%  
                                                   select(a1_east, a1_north) %>% 
                                                   gather() %>% pull(value), 2),
                                        
                                        P1 = diag(100, 4)),
                            pars = c("sigma_obs", "sigma_proc", "rho", "smoothed_loc"),
                            chains = 4, iter = 2000)

# saveRDS(F03T_Fall15_stage2, "F03T_Fall15_Stage2.rds")
# 
# rm(F03T_Fall15_stage2)

#F03T_Sum16a##########################################################################
F03T_Sum16a <- fisher_all %>% 
  filter(fisher == "F03T",
         deployment == "Sum16a")

F03T_Sum16a_stage1 <- rstan::stan("TwoStage_Fisher_Stage1_observedonly_lognormal_NAindicator.stan",
                                  data = list(K             = 2,
                                              T             = nrow(F03T_Sum16a) - 1,
                                              activity      = F03T_Sum16a$activity[-1],
                                              obs_steps     = F03T_Sum16a$obs_steps[-1]),
                                  init = function(){
                                    list(beta_mu_logit = c(runif(1, -4, -3),
                                                           runif(1, 0, 1)),
                                         beta_phi_log  = c(runif(1, 1, 3),
                                                           runif(1, 0, 1)),
                                         maintain  = runif(2, 0.9, 0.99)
                                    )
                                  },
                                  chains = 4, iter = 2000)

hidden_states <- rstan::extract(F03T_Sum16a_stage1, pars = "hidden_states")$hidden_states
viterbi <- rstan::extract(F03T_Sum16a_stage1, pars = "viterbi")$viterbi

#saveRDS(F03T_Sum16a_stage1, "F03T_Sum16a_stage1.rds")
F03T_Sum16a_stage1_summary <- rstan::summary(F03T_Sum16a_stage1, pars = c("beta_mu_logit", "beta_phi_log",
                                                                          "alpha","beta",
                                                                          "mu_log", "sigma_log",
                                                                          "maintain"))$summary

F03T_Sum16a$pr_rest_vit <- c(NA, apply(rstan::extract(F03T_Sum16a_stage1, pars = c("viterbi"))$viterbi,
                                       FUN = function(x){sum(x == 1)/length(x)}, MARGIN = 2))

F03T_Sum16a$pr_rest <- c(NA, apply(rstan::extract(F03T_Sum16a_stage1, pars = c("hidden_states"))$hidden_states,
                                   FUN = function(x){sum(x == 1)/length(x)}, MARGIN = 2))

F03T_Sum16a  <- F03T_Sum16a %>% mutate(state = if_else(pr_rest >= 0.95, 1, 2), 
                                       ssm_state = replace_na(lead(state), 1)) 

F03T_Sum16a_stage2  <- stan("dcrw_kalmanfilter_twostate_missing.stan",
                            data = list(n = F03T_Sum16a  %>% summarise(n = n()) %>% pull(n),
                                        n_obs = F03T_Sum16a  %>% summarise(n_obs = sum(!is.na(scaled_easting))) %>% pull(n_obs),
                                        index_obs = F03T_Sum16a  %>% 
                                          mutate(index_obs = ifelse(!is.na(scaled_easting), row_number(), scaled_easting)) %>% 
                                          filter(!is.na(index_obs)) %>% 
                                          pull(index_obs),
                                        y     = F03T_Sum16a  %>%
                                          filter(!is.na(scaled_easting)) %>%
                                          select(scaled_easting, scaled_northing),
                                        S = F03T_Sum16a  %>% pull(ssm_state),
                                        a1 = rep(F03T_Sum16a %>% 
                                                   slice(1) %>% 
                                                   mutate(a1_east = round(scaled_easting, -2),
                                                          a1_north = round(scaled_northing, -2)) %>%  
                                                   select(a1_east, a1_north) %>% 
                                                   gather() %>% pull(value), 2),
                                        
                                        P1 = diag(100, 4)),
                            pars = c("sigma_obs", "sigma_proc", "rho", "smoothed_loc"),
                            chains = 4, iter = 2000)

# saveRDS(F03T_Sum16a_stage2, "F03T_Sum16a_Stage2.rds")
# 
# rm(F03T_Sum16a_stage2)

#F03T_Sum16b##########################################################################
F03T_Sum16b <- fisher_all %>% 
  filter(fisher == "F03T",
         deployment == "Sum16b")

F03T_Sum16b_stage1 <- rstan::stan("TwoStage_Fisher_Stage1_observedonly_lognormal_NAindicator.stan",
                                  data = list(K             = 2,
                                              T             = nrow(F03T_Sum16b) - 1,
                                              activity      = F03T_Sum16b$activity[-1],
                                              obs_steps     = F03T_Sum16b$obs_steps[-1]),
                                  init = function(){
                                    list(beta_mu_logit = c(runif(1, -4, -3),
                                                           runif(1, 0, 1)),
                                         beta_phi_log  = c(runif(1, 1, 3),
                                                           runif(1, 0, 1)),
                                         maintain  = runif(2, 0.9, 0.99)
                                    )
                                  },
                                  chains = 4, iter = 2000)

hidden_states <- rstan::extract(F03T_Sum16b_stage1, pars = "hidden_states")$hidden_states
viterbi <- rstan::extract(F03T_Sum16b_stage1, pars = "viterbi")$viterbi

#saveRDS(F03T_Sum16b_stage1, "F03T_Sum16b_stage1.rds")
F03T_Sum16b_stage1_summary <- rstan::summary(F03T_Sum16b_stage1, pars = c("beta_mu_logit", "beta_phi_log",
                                                                          "alpha","beta",
                                                                          "mu_log", "sigma_log",
                                                                          "maintain"))$summary

F03T_Sum16b$pr_rest_vit <- c(NA, apply(rstan::extract(F03T_Sum16b_stage1, pars = c("viterbi"))$viterbi,
                                       FUN = function(x){sum(x == 1)/length(x)}, MARGIN = 2))

F03T_Sum16b$pr_rest <- c(NA, apply(rstan::extract(F03T_Sum16b_stage1, pars = c("hidden_states"))$hidden_states,
                                   FUN = function(x){sum(x == 1)/length(x)}, MARGIN = 2))

F03T_Sum16b  <- F03T_Sum16b %>% mutate(state = if_else(pr_rest >= 0.95, 1, 2), 
                                       ssm_state = replace_na(lead(state), 1)) 

F03T_Sum16b_stage2  <- stan("dcrw_kalmanfilter_twostate_missing.stan",
                            data = list(n = F03T_Sum16b  %>% summarise(n = n()) %>% pull(n),
                                        n_obs = F03T_Sum16b  %>% summarise(n_obs = sum(!is.na(scaled_easting))) %>% pull(n_obs),
                                        index_obs = F03T_Sum16b  %>% 
                                          mutate(index_obs = ifelse(!is.na(scaled_easting), row_number(), scaled_easting)) %>% 
                                          filter(!is.na(index_obs)) %>% 
                                          pull(index_obs),
                                        y     = F03T_Sum16b  %>%
                                          filter(!is.na(scaled_easting)) %>%
                                          select(scaled_easting, scaled_northing),
                                        S = F03T_Sum16b  %>% pull(ssm_state),
                                        a1 = rep(F03T_Sum16b %>% 
                                                   slice(1) %>% 
                                                   mutate(a1_east = round(scaled_easting, -2),
                                                          a1_north = round(scaled_northing, -2)) %>%  
                                                   select(a1_east, a1_north) %>% 
                                                   gather() %>% pull(value), 2),
                                        
                                        P1 = diag(100, 4)),
                            pars = c("sigma_obs", "sigma_proc", "rho", "smoothed_loc"),
                            chains = 4, iter = 2000)

# saveRDS(F03T_Sum16b_stage2, "F03T_Sum16b_Stage2.rds")
# 
# rm(F03T_Sum16b_stage2)

#F03T_Winter17##########################################################################
F03T_Winter17 <- fisher_all %>% 
  filter(fisher == "F03T",
         deployment == "Winter17")

F03T_Winter17_stage1 <- rstan::stan("TwoStage_Fisher_Stage1_observedonly_lognormal_NAindicator.stan",
                                    data = list(K             = 2,
                                                T             = nrow(F03T_Winter17) - 1,
                                                activity      = F03T_Winter17$activity[-1],
                                                obs_steps     = F03T_Winter17$obs_steps[-1]),
                                    init = function(){
                                      list(beta_mu_logit = c(runif(1, -4, -3),
                                                             runif(1, 0, 1)),
                                           beta_phi_log  = c(runif(1, 1, 3),
                                                             runif(1, 0, 1)),
                                           maintain  = runif(2, 0.9, 0.99)
                                      )
                                    },
                                    chains = 4, iter = 2000)

hidden_states <- rstan::extract(F03T_Winter17_stage1, pars = "hidden_states")$hidden_states
viterbi <- rstan::extract(F03T_Winter17_stage1, pars = "viterbi")$viterbi

#saveRDS(F03T_Winter17_stage1, "F03T_Winter17_stage1.rds")
F03T_Winter17_stage1_summary <- rstan::summary(F03T_Winter17_stage1, pars = c("beta_mu_logit", "beta_phi_log",
                                                                              "alpha","beta",
                                                                              "mu_log", "sigma_log",
                                                                              "maintain"))$summary

F03T_Winter17$pr_rest_vit <- c(NA, apply(rstan::extract(F03T_Winter17_stage1, pars = c("viterbi"))$viterbi,
                                         FUN = function(x){sum(x == 1)/length(x)}, MARGIN = 2))

F03T_Winter17$pr_rest <- c(NA, apply(rstan::extract(F03T_Winter17_stage1, pars = c("hidden_states"))$hidden_states,
                                     FUN = function(x){sum(x == 1)/length(x)}, MARGIN = 2))

F03T_Winter17  <- F03T_Winter17 %>% mutate(state = if_else(pr_rest >= 0.95, 1, 2), 
                                           ssm_state = replace_na(lead(state), 1)) 

F03T_Winter17_stage2  <- stan("dcrw_kalmanfilter_twostate_missing.stan",
                              data = list(n = F03T_Winter17  %>% summarise(n = n()) %>% pull(n),
                                          n_obs = F03T_Winter17  %>% summarise(n_obs = sum(!is.na(scaled_easting))) %>% pull(n_obs),
                                          index_obs = F03T_Winter17  %>% 
                                            mutate(index_obs = ifelse(!is.na(scaled_easting), row_number(), scaled_easting)) %>% 
                                            filter(!is.na(index_obs)) %>% 
                                            pull(index_obs),
                                          y     = F03T_Winter17  %>%
                                            filter(!is.na(scaled_easting)) %>%
                                            select(scaled_easting, scaled_northing),
                                          S = F03T_Winter17  %>% pull(ssm_state),
                                          a1 = rep(F03T_Winter17 %>% 
                                                     slice(1) %>% 
                                                     mutate(a1_east = round(scaled_easting, -2),
                                                            a1_north = round(scaled_northing, -2)) %>%  
                                                     select(a1_east, a1_north) %>% 
                                                     gather() %>% pull(value), 2),
                                          
                                          P1 = diag(100, 4)),
                              pars = c("sigma_obs", "sigma_proc", "rho", "smoothed_loc"),
                              chains = 4, iter = 2000)

# saveRDS(F03T_Winter17_stage2, "F03T_Winter17_Stage2.rds")
# 
# rm(F03T_Winter17_stage2)

#F07T_Fall16##########################################################################
F07T_Fall16 <- fisher_all %>% 
  filter(fisher == "F07T",
         deployment == "Fall16")

F07T_Fall16_stage1 <- rstan::stan("TwoStage_Fisher_Stage1_observedonly_lognormal_NAindicator.stan",
                                  data = list(K             = 2,
                                              T             = nrow(F07T_Fall16) - 1,
                                              activity      = F07T_Fall16$activity[-1],
                                              obs_steps     = F07T_Fall16$obs_steps[-1]),
                                  init = function(){
                                    list(beta_mu_logit = c(runif(1, -4, -3),
                                                           runif(1, 0, 1)),
                                         beta_phi_log  = c(runif(1, 1, 3),
                                                           runif(1, 0, 1)),
                                         maintain  = runif(2, 0.9, 0.99)
                                    )
                                  },
                                  chains = 4, iter = 2000)

hidden_states <- rstan::extract(F07T_Fall16_stage1, pars = "hidden_states")$hidden_states
viterbi <- rstan::extract(F07T_Fall16_stage1, pars = "viterbi")$viterbi

#saveRDS(F07T_Fall16_stage1, "F07T_Fall16_stage1.rds")
F07T_Fall16_stage1_summary <- rstan::summary(F07T_Fall16_stage1, pars = c("beta_mu_logit", "beta_phi_log",
                                                                          "alpha","beta",
                                                                          "mu_log", "sigma_log",
                                                                          "maintain"))$summary

F07T_Fall16$pr_rest_vit <- c(NA, apply(rstan::extract(F07T_Fall16_stage1, pars = c("viterbi"))$viterbi,
                                       FUN = function(x){sum(x == 1)/length(x)}, MARGIN = 2))

F07T_Fall16$pr_rest <- c(NA, apply(rstan::extract(F07T_Fall16_stage1, pars = c("hidden_states"))$hidden_states,
                                   FUN = function(x){sum(x == 1)/length(x)}, MARGIN = 2))

F07T_Fall16  <- F07T_Fall16 %>% mutate(state = if_else(pr_rest >= 0.95, 1, 2), 
                                       ssm_state = replace_na(lead(state), 1)) 

F07T_Fall16_stage2  <- stan("dcrw_kalmanfilter_twostate_missing.stan",
                            data = list(n = F07T_Fall16  %>% summarise(n = n()) %>% pull(n),
                                        n_obs = F07T_Fall16  %>% summarise(n_obs = sum(!is.na(scaled_easting))) %>% pull(n_obs),
                                        index_obs = F07T_Fall16  %>% 
                                          mutate(index_obs = ifelse(!is.na(scaled_easting), row_number(), scaled_easting)) %>% 
                                          filter(!is.na(index_obs)) %>% 
                                          pull(index_obs),
                                        y     = F07T_Fall16  %>%
                                          filter(!is.na(scaled_easting)) %>%
                                          select(scaled_easting, scaled_northing),
                                        S = F07T_Fall16  %>% pull(ssm_state),
                                        a1 = rep(F07T_Fall16 %>% 
                                                   slice(1) %>% 
                                                   mutate(a1_east = round(scaled_easting, -2),
                                                          a1_north = round(scaled_northing, -2)) %>%  
                                                   select(a1_east, a1_north) %>% 
                                                   gather() %>% pull(value), 2),
                                        
                                        P1 = diag(100, 4)),
                            pars = c("sigma_obs", "sigma_proc", "rho", "smoothed_loc"),
                            chains = 4, iter = 2000)

# saveRDS(F07T_Fall16_stage2, "F07T_Fall16_Stage2.rds")
# 
# rm(F07T_Fall16_stage2)

#F07T_Fall17##########################################################################
F07T_Fall17 <- fisher_all %>% 
  filter(fisher == "F07T",
         deployment == "Fall17")

F07T_Fall17_stage1 <- rstan::stan("TwoStage_Fisher_Stage1_observedonly_lognormal_NAindicator.stan",
                                  data = list(K             = 2,
                                              T             = nrow(F07T_Fall17) - 1,
                                              activity      = F07T_Fall17$activity[-1],
                                              obs_steps     = F07T_Fall17$obs_steps[-1]),
                                  init = function(){
                                    list(beta_mu_logit = c(runif(1, -4, -3),
                                                           runif(1, 0, 1)),
                                         beta_phi_log  = c(runif(1, 1, 3),
                                                           runif(1, 0, 1)),
                                         maintain  = runif(2, 0.9, 0.99)
                                    )
                                  },
                                  chains = 4, iter = 2000)

hidden_states <- rstan::extract(F07T_Fall17_stage1, pars = "hidden_states")$hidden_states
viterbi <- rstan::extract(F07T_Fall17_stage1, pars = "viterbi")$viterbi

#saveRDS(F07T_Fall17_stage1, "F07T_Fall17_stage1.rds")
F07T_Fall17_stage1_summary <- rstan::summary(F07T_Fall17_stage1, pars = c("beta_mu_logit", "beta_phi_log",
                                                                          "alpha","beta",
                                                                          "mu_log", "sigma_log",
                                                                          "maintain"))$summary

F07T_Fall17$pr_rest_vit <- c(NA, apply(rstan::extract(F07T_Fall17_stage1, pars = c("viterbi"))$viterbi,
                                       FUN = function(x){sum(x == 1)/length(x)}, MARGIN = 2))

F07T_Fall17$pr_rest <- c(NA, apply(rstan::extract(F07T_Fall17_stage1, pars = c("hidden_states"))$hidden_states,
                                   FUN = function(x){sum(x == 1)/length(x)}, MARGIN = 2))

F07T_Fall17  <- F07T_Fall17 %>% mutate(state = if_else(pr_rest >= 0.95, 1, 2), 
                                       ssm_state = replace_na(lead(state), 1)) 

F07T_Fall17_stage2  <- stan("dcrw_kalmanfilter_twostate_missing.stan",
                            data = list(n = F07T_Fall17  %>% summarise(n = n()) %>% pull(n),
                                        n_obs = F07T_Fall17  %>% summarise(n_obs = sum(!is.na(scaled_easting))) %>% pull(n_obs),
                                        index_obs = F07T_Fall17  %>% 
                                          mutate(index_obs = ifelse(!is.na(scaled_easting), row_number(), scaled_easting)) %>% 
                                          filter(!is.na(index_obs)) %>% 
                                          pull(index_obs),
                                        y     = F07T_Fall17  %>%
                                          filter(!is.na(scaled_easting)) %>%
                                          select(scaled_easting, scaled_northing),
                                        S = F07T_Fall17  %>% pull(ssm_state),
                                        a1 = rep(F07T_Fall17 %>% 
                                                   slice(1) %>% 
                                                   mutate(a1_east = round(scaled_easting, -2),
                                                          a1_north = round(scaled_northing, -2)) %>%  
                                                   select(a1_east, a1_north) %>% 
                                                   gather() %>% pull(value), 2),
                                        
                                        P1 = diag(100, 4)),
                            pars = c("sigma_obs", "sigma_proc", "rho", "smoothed_loc"),
                            chains = 4, iter = 2000)

# saveRDS(F07T_Fall17_stage2, "F07T_Fall17_Stage2.rds")
# 
# rm(F07T_Fall17_stage2)

#M03T_Fall16##########################################################################
M03T_Fall16 <- fisher_all %>% 
  filter(fisher == "M03T",
         deployment == "Fall16")

M03T_Fall16_stage1 <- rstan::stan("TwoStage_Fisher_Stage1_observedonly_lognormal_NAindicator.stan",
                                  data = list(K             = 2,
                                              T             = nrow(M03T_Fall16) - 1,
                                              activity      = M03T_Fall16$activity[-1],
                                              obs_steps     = M03T_Fall16$obs_steps[-1]),
                                  init = function(){
                                    list(beta_mu_logit = c(runif(1, -4, -3),
                                                           runif(1, 0, 1)),
                                         beta_phi_log  = c(runif(1, 1, 3),
                                                           runif(1, 0, 1)),
                                         maintain  = runif(2, 0.9, 0.99)
                                    )
                                  },
                                  chains = 4, iter = 2000)

hidden_states <- rstan::extract(M03T_Fall16_stage1, pars = "hidden_states")$hidden_states
viterbi <- rstan::extract(M03T_Fall16_stage1, pars = "viterbi")$viterbi

#saveRDS(M03T_Fall16_stage1, "M03T_Fall16_stage1.rds")
M03T_Fall16_stage1_summary <- rstan::summary(M03T_Fall16_stage1, pars = c("beta_mu_logit", "beta_phi_log",
                                                                          "alpha","beta",
                                                                          "mu_log", "sigma_log",
                                                                          "maintain"))$summary

M03T_Fall16$pr_rest_vit <- c(NA, apply(rstan::extract(M03T_Fall16_stage1, pars = c("viterbi"))$viterbi,
                                       FUN = function(x){sum(x == 1)/length(x)}, MARGIN = 2))

M03T_Fall16$pr_rest <- c(NA, apply(rstan::extract(M03T_Fall16_stage1, pars = c("hidden_states"))$hidden_states,
                                   FUN = function(x){sum(x == 1)/length(x)}, MARGIN = 2))

M03T_Fall16  <- M03T_Fall16 %>% mutate(state = if_else(pr_rest >= 0.95, 1, 2), 
                                       ssm_state = replace_na(lead(state), 1)) 

M03T_Fall16_stage2  <- stan("dcrw_kalmanfilter_twostate_missing.stan",
                            data = list(n = M03T_Fall16  %>% summarise(n = n()) %>% pull(n),
                                        n_obs = M03T_Fall16  %>% summarise(n_obs = sum(!is.na(scaled_easting))) %>% pull(n_obs),
                                        index_obs = M03T_Fall16  %>% 
                                          mutate(index_obs = ifelse(!is.na(scaled_easting), row_number(), scaled_easting)) %>% 
                                          filter(!is.na(index_obs)) %>% 
                                          pull(index_obs),
                                        y     = M03T_Fall16  %>%
                                          filter(!is.na(scaled_easting)) %>%
                                          select(scaled_easting, scaled_northing),
                                        S = M03T_Fall16  %>% pull(ssm_state),
                                        a1 = rep(M03T_Fall16 %>% 
                                                   slice(1) %>% 
                                                   mutate(a1_east = round(scaled_easting, -2),
                                                          a1_north = round(scaled_northing, -2)) %>%  
                                                   select(a1_east, a1_north) %>% 
                                                   gather() %>% pull(value), 2),
                                        
                                        P1 = diag(100, 4)),
                            pars = c("sigma_obs", "sigma_proc", "rho", "smoothed_loc"),
                            chains = 4, iter = 2000)

# saveRDS(M03T_Fall16_stage2, "M03T_Fall16_Stage2.rds")
# 
# rm(M03T_Fall16_stage2)

#M03T_Winter17##########################################################################
M03T_Winter17 <- fisher_all %>% 
  filter(fisher == "M03T",
         deployment == "Winter17")

M03T_Winter17_stage1 <- rstan::stan("TwoStage_Fisher_Stage1_observedonly_lognormal_NAindicator.stan",
                                    data = list(K             = 2,
                                                T             = nrow(M03T_Winter17) - 1,
                                                activity      = M03T_Winter17$activity[-1],
                                                obs_steps     = M03T_Winter17$obs_steps[-1]),
                                    init = function(){
                                      list(beta_mu_logit = c(runif(1, -4, -3),
                                                             runif(1, 0, 1)),
                                           beta_phi_log  = c(runif(1, 1, 3),
                                                             runif(1, 0, 1)),
                                           maintain  = runif(2, 0.9, 0.99)
                                      )
                                    },
                                    chains = 4, iter = 2000)

hidden_states <- rstan::extract(M03T_Winter17_stage1, pars = "hidden_states")$hidden_states
viterbi <- rstan::extract(M03T_Winter17_stage1, pars = "viterbi")$viterbi

#saveRDS(M03T_Winter17_stage1, "M03T_Winter17_stage1.rds")
M03T_Winter17_stage1_summary <- rstan::summary(M03T_Winter17_stage1, pars = c("beta_mu_logit", "beta_phi_log",
                                                                              "alpha","beta",
                                                                              "mu_log", "sigma_log",
                                                                              "maintain"))$summary

M03T_Winter17$pr_rest_vit <- c(NA, apply(rstan::extract(M03T_Winter17_stage1, pars = c("viterbi"))$viterbi,
                                         FUN = function(x){sum(x == 1)/length(x)}, MARGIN = 2))

M03T_Winter17$pr_rest <- c(NA, apply(rstan::extract(M03T_Winter17_stage1, pars = c("hidden_states"))$hidden_states,
                                     FUN = function(x){sum(x == 1)/length(x)}, MARGIN = 2))

M03T_Winter17  <- M03T_Winter17 %>% mutate(state = if_else(pr_rest >= 0.95, 1, 2), 
                                           ssm_state = replace_na(lead(state), 1)) 

M03T_Winter17_stage2  <- stan("dcrw_kalmanfilter_twostate_missing.stan",
                              data = list(n = M03T_Winter17  %>% summarise(n = n()) %>% pull(n),
                                          n_obs = M03T_Winter17  %>% summarise(n_obs = sum(!is.na(scaled_easting))) %>% pull(n_obs),
                                          index_obs = M03T_Winter17  %>% 
                                            mutate(index_obs = ifelse(!is.na(scaled_easting), row_number(), scaled_easting)) %>% 
                                            filter(!is.na(index_obs)) %>% 
                                            pull(index_obs),
                                          y     = M03T_Winter17  %>%
                                            filter(!is.na(scaled_easting)) %>%
                                            select(scaled_easting, scaled_northing),
                                          S = M03T_Winter17  %>% pull(ssm_state),
                                          a1 = rep(M03T_Winter17 %>% 
                                                     slice(1) %>% 
                                                     mutate(a1_east = round(scaled_easting, -2),
                                                            a1_north = round(scaled_northing, -2)) %>%  
                                                     select(a1_east, a1_north) %>% 
                                                     gather() %>% pull(value), 2),
                                          
                                          P1 = diag(100, 4)),
                              pars = c("sigma_obs", "sigma_proc", "rho", "smoothed_loc"),
                              chains = 4, iter = 2000)

# saveRDS(M03T_Winter17_stage2, "M03T_Winter17_Stage2.rds")
# 
# rm(M03T_Winter17_stage2)

#M05T_Fall16##########################################################################
M05T_Fall16 <- fisher_all %>% 
  filter(fisher == "M05T",
         deployment == "Fall16")

M05T_Fall16_stage1 <- rstan::stan("TwoStage_Fisher_Stage1_observedonly_lognormal_NAindicator.stan",
                                  data = list(K             = 2,
                                              T             = nrow(M05T_Fall16) - 1,
                                              activity      = M05T_Fall16$activity[-1],
                                              obs_steps     = M05T_Fall16$obs_steps[-1]),
                                  init = function(){
                                    list(beta_mu_logit = c(runif(1, -4, -3),
                                                           runif(1, 0, 1)),
                                         beta_phi_log  = c(runif(1, 1, 3),
                                                           runif(1, 0, 1)),
                                         maintain  = runif(2, 0.9, 0.99)
                                    )
                                  },
                                  chains = 4, iter = 2000)

hidden_states <- rstan::extract(M05T_Fall16_stage1, pars = "hidden_states")$hidden_states
viterbi <- rstan::extract(M05T_Fall16_stage1, pars = "viterbi")$viterbi

#saveRDS(M05T_Fall16_stage1, "M05T_Fall16_stage1.rds")
M05T_Fall16_stage1_summary <- rstan::summary(M05T_Fall16_stage1, pars = c("beta_mu_logit", "beta_phi_log",
                                                                          "alpha","beta",
                                                                          "mu_log", "sigma_log",
                                                                          "maintain"))$summary

M05T_Fall16$pr_rest_vit <- c(NA, apply(rstan::extract(M05T_Fall16_stage1, pars = c("viterbi"))$viterbi,
                                       FUN = function(x){sum(x == 1)/length(x)}, MARGIN = 2))

M05T_Fall16$pr_rest <- c(NA, apply(rstan::extract(M05T_Fall16_stage1, pars = c("hidden_states"))$hidden_states,
                                   FUN = function(x){sum(x == 1)/length(x)}, MARGIN = 2))

M05T_Fall16  <- M05T_Fall16 %>% mutate(state = if_else(pr_rest >= 0.95, 1, 2), 
                                       ssm_state = replace_na(lead(state), 1)) 

M05T_Fall16_stage2  <- stan("dcrw_kalmanfilter_twostate_missing.stan",
                            data = list(n = M05T_Fall16  %>% summarise(n = n()) %>% pull(n),
                                        n_obs = M05T_Fall16  %>% summarise(n_obs = sum(!is.na(scaled_easting))) %>% pull(n_obs),
                                        index_obs = M05T_Fall16  %>% 
                                          mutate(index_obs = ifelse(!is.na(scaled_easting), row_number(), scaled_easting)) %>% 
                                          filter(!is.na(index_obs)) %>% 
                                          pull(index_obs),
                                        y     = M05T_Fall16  %>%
                                          filter(!is.na(scaled_easting)) %>%
                                          select(scaled_easting, scaled_northing),
                                        S = M05T_Fall16  %>% pull(ssm_state),
                                        a1 = rep(M05T_Fall16 %>% 
                                                   slice(1) %>% 
                                                   mutate(a1_east = round(scaled_easting, -2),
                                                          a1_north = round(scaled_northing, -2)) %>%  
                                                   select(a1_east, a1_north) %>% 
                                                   gather() %>% pull(value), 2),
                                        
                                        P1 = diag(100, 4)),
                            pars = c("sigma_obs", "sigma_proc", "rho", "smoothed_loc"),
                            chains = 4, iter = 2000)

# saveRDS(M05T_Fall16_stage2, "M05T_Fall16_Stage2.rds")
# 
# rm(M05T_Fall16_stage2)

#M07T_Fall16##########################################################################
M07T_Fall16 <- fisher_all %>% 
  filter(fisher == "M07T",
         deployment == "Fall16")

M07T_Fall16_stage1 <- rstan::stan("TwoStage_Fisher_Stage1_observedonly_lognormal_NAindicator.stan",
                                  data = list(K             = 2,
                                              T             = nrow(M07T_Fall16) - 1,
                                              activity      = M07T_Fall16$activity[-1],
                                              obs_steps     = M07T_Fall16$obs_steps[-1]),
                                  init = function(){
                                    list(beta_mu_logit = c(runif(1, -4, -3),
                                                           runif(1, 0, 1)),
                                         beta_phi_log  = c(runif(1, 1, 3),
                                                           runif(1, 0, 1)),
                                         maintain  = runif(2, 0.9, 0.99)
                                    )
                                  },
                                  chains = 4, iter = 2000)

hidden_states <- rstan::extract(M07T_Fall16_stage1, pars = "hidden_states")$hidden_states
viterbi <- rstan::extract(M07T_Fall16_stage1, pars = "viterbi")$viterbi

#saveRDS(M07T_Fall16_stage1, "M07T_Fall16_stage1.rds")
M07T_Fall16_stage1_summary <- rstan::summary(M07T_Fall16_stage1, pars = c("beta_mu_logit", "beta_phi_log",
                                                                          "alpha","beta",
                                                                          "mu_log", "sigma_log",
                                                                          "maintain"))$summary

M07T_Fall16$pr_rest_vit <- c(NA, apply(rstan::extract(M07T_Fall16_stage1, pars = c("viterbi"))$viterbi,
                                       FUN = function(x){sum(x == 1)/length(x)}, MARGIN = 2))

M07T_Fall16$pr_rest <- c(NA, apply(rstan::extract(M07T_Fall16_stage1, pars = c("hidden_states"))$hidden_states,
                                   FUN = function(x){sum(x == 1)/length(x)}, MARGIN = 2))

M07T_Fall16  <- M07T_Fall16 %>% mutate(state = if_else(pr_rest >= 0.95, 1, 2), 
                                       ssm_state = replace_na(lead(state), 1)) 

M07T_Fall16_stage2  <- stan("dcrw_kalmanfilter_twostate_missing.stan",
                            data = list(n = M07T_Fall16  %>% summarise(n = n()) %>% pull(n),
                                        n_obs = M07T_Fall16  %>% summarise(n_obs = sum(!is.na(scaled_easting))) %>% pull(n_obs),
                                        index_obs = M07T_Fall16  %>% 
                                          mutate(index_obs = ifelse(!is.na(scaled_easting), row_number(), scaled_easting)) %>% 
                                          filter(!is.na(index_obs)) %>% 
                                          pull(index_obs),
                                        y     = M07T_Fall16  %>%
                                          filter(!is.na(scaled_easting)) %>%
                                          select(scaled_easting, scaled_northing),
                                        S = M07T_Fall16  %>% pull(ssm_state),
                                        a1 = rep(M07T_Fall16 %>% 
                                                   slice(1) %>% 
                                                   mutate(a1_east = round(scaled_easting, -2),
                                                          a1_north = round(scaled_northing, -2)) %>%  
                                                   select(a1_east, a1_north) %>% 
                                                   gather() %>% pull(value), 2),
                                        
                                        P1 = diag(100, 4)),
                            pars = c("sigma_obs", "sigma_proc", "rho", "smoothed_loc"),
                            chains = 4, iter = 2000)

# saveRDS(M07T_Fall16_stage2, "M07T_Fall16_Stage2.rds")
# 
# rm(M07T_Fall16_stage2)

#M08T_Fall16##########################################################################
M08T_Fall16 <- fisher_all %>% 
  filter(fisher == "M08T",
         deployment == "Fall16")

M08T_Fall16_stage1 <- rstan::stan("TwoStage_Fisher_Stage1_observedonly_lognormal_NAindicator.stan",
                                  data = list(K             = 2,
                                              T             = nrow(M08T_Fall16) - 1,
                                              activity      = M08T_Fall16$activity[-1],
                                              obs_steps     = M08T_Fall16$obs_steps[-1]),
                                  init = function(){
                                    list(beta_mu_logit = c(runif(1, -4, -3),
                                                           runif(1, 0, 1)),
                                         beta_phi_log  = c(runif(1, 1, 3),
                                                           runif(1, 0, 1)),
                                         maintain  = runif(2, 0.9, 0.99)
                                    )
                                  },
                                  chains = 4, iter = 2000)

hidden_states <- rstan::extract(M08T_Fall16_stage1, pars = "hidden_states")$hidden_states
viterbi <- rstan::extract(M08T_Fall16_stage1, pars = "viterbi")$viterbi

#saveRDS(M08T_Fall16_stage1, "M08T_Fall16_stage1.rds")
M08T_Fall16_stage1_summary <- rstan::summary(M08T_Fall16_stage1, pars = c("beta_mu_logit", "beta_phi_log",
                                                                          "alpha","beta",
                                                                          "mu_log", "sigma_log",
                                                                          "maintain"))$summary

M08T_Fall16$pr_rest_vit <- c(NA, apply(rstan::extract(M08T_Fall16_stage1, pars = c("viterbi"))$viterbi,
                                       FUN = function(x){sum(x == 1)/length(x)}, MARGIN = 2))

M08T_Fall16$pr_rest <- c(NA, apply(rstan::extract(M08T_Fall16_stage1, pars = c("hidden_states"))$hidden_states,
                                   FUN = function(x){sum(x == 1)/length(x)}, MARGIN = 2))

M08T_Fall16  <- M08T_Fall16 %>% mutate(state = if_else(pr_rest >= 0.95, 1, 2), 
                                       ssm_state = replace_na(lead(state), 1)) 

M08T_Fall16_stage2  <- stan("dcrw_kalmanfilter_twostate_missing.stan",
                            data = list(n = M08T_Fall16  %>% summarise(n = n()) %>% pull(n),
                                        n_obs = M08T_Fall16  %>% summarise(n_obs = sum(!is.na(scaled_easting))) %>% pull(n_obs),
                                        index_obs = M08T_Fall16  %>% 
                                          mutate(index_obs = ifelse(!is.na(scaled_easting), row_number(), scaled_easting)) %>% 
                                          filter(!is.na(index_obs)) %>% 
                                          pull(index_obs),
                                        y     = M08T_Fall16  %>%
                                          filter(!is.na(scaled_easting)) %>%
                                          select(scaled_easting, scaled_northing),
                                        S = M08T_Fall16  %>% pull(ssm_state),
                                        a1 = rep(M08T_Fall16 %>% 
                                                   slice(1) %>% 
                                                   mutate(a1_east = round(scaled_easting, -2),
                                                          a1_north = round(scaled_northing, -2)) %>%  
                                                   select(a1_east, a1_north) %>% 
                                                   gather() %>% pull(value), 2),
                                        
                                        P1 = diag(100, 4)),
                            pars = c("sigma_obs", "sigma_proc", "rho", "smoothed_loc"),
                            chains = 4, iter = 2000)

# saveRDS(M08T_Fall16_stage2, "M08T_Fall16_Stage2.rds")
# 
# rm(M08T_Fall16_stage2)

#M08T_Winter17##########################################################################
M08T_Winter17 <- fisher_all %>% 
  filter(fisher == "M08T",
         deployment == "Winter17")

M08T_Winter17_stage1 <- rstan::stan("TwoStage_Fisher_Stage1_observedonly_lognormal_NAindicator.stan",
                                    data = list(K             = 2,
                                                T             = nrow(M08T_Winter17) - 1,
                                                activity      = M08T_Winter17$activity[-1],
                                                obs_steps     = M08T_Winter17$obs_steps[-1]),
                                    init = function(){
                                      list(beta_mu_logit = c(runif(1, -4, -3),
                                                             runif(1, 0, 1)),
                                           beta_phi_log  = c(runif(1, 1, 3),
                                                             runif(1, 0, 1)),
                                           maintain  = runif(2, 0.9, 0.99)
                                      )
                                    },
                                    chains = 4, iter = 2000)

hidden_states <- rstan::extract(M08T_Winter17_stage1, pars = "hidden_states")$hidden_states
viterbi <- rstan::extract(M08T_Winter17_stage1, pars = "viterbi")$viterbi

#saveRDS(M08T_Winter17_stage1, "M08T_Winter17_stage1.rds")
M08T_Winter17_stage1_summary <- rstan::summary(M08T_Winter17_stage1, pars = c("beta_mu_logit", "beta_phi_log",
                                                                              "alpha","beta",
                                                                              "mu_log", "sigma_log",
                                                                              "maintain"))$summary

M08T_Winter17$pr_rest_vit <- c(NA, apply(rstan::extract(M08T_Winter17_stage1, pars = c("viterbi"))$viterbi,
                                         FUN = function(x){sum(x == 1)/length(x)}, MARGIN = 2))

M08T_Winter17$pr_rest <- c(NA, apply(rstan::extract(M08T_Winter17_stage1, pars = c("hidden_states"))$hidden_states,
                                     FUN = function(x){sum(x == 1)/length(x)}, MARGIN = 2))

M08T_Winter17  <- M08T_Winter17 %>% mutate(state = if_else(pr_rest >= 0.95, 1, 2), 
                                           ssm_state = replace_na(lead(state), 1)) 

M08T_Winter17_stage2  <- stan("dcrw_kalmanfilter_twostate_missing.stan",
                              data = list(n = M08T_Winter17  %>% summarise(n = n()) %>% pull(n),
                                          n_obs = M08T_Winter17  %>% summarise(n_obs = sum(!is.na(scaled_easting))) %>% pull(n_obs),
                                          index_obs = M08T_Winter17  %>% 
                                            mutate(index_obs = ifelse(!is.na(scaled_easting), row_number(), scaled_easting)) %>% 
                                            filter(!is.na(index_obs)) %>% 
                                            pull(index_obs),
                                          y     = M08T_Winter17  %>%
                                            filter(!is.na(scaled_easting)) %>%
                                            select(scaled_easting, scaled_northing),
                                          S = M08T_Winter17  %>% pull(ssm_state),
                                          a1 = rep(M08T_Winter17 %>% 
                                                     slice(1) %>% 
                                                     mutate(a1_east = round(scaled_easting, -2),
                                                            a1_north = round(scaled_northing, -2)) %>%  
                                                     select(a1_east, a1_north) %>% 
                                                     gather() %>% pull(value), 2),
                                          
                                          P1 = diag(100, 4)),
                              pars = c("sigma_obs", "sigma_proc", "rho", "smoothed_loc"),
                              chains = 4, iter = 2000)

# saveRDS(M08T_Winter17_stage2, "M08T_Winter17_Stage2.rds")
# 
# rm(M08T_Winter17_stage2)


#M08T_Spring18##########################################################################
M08T_Spring18 <- fisher_all %>% 
  filter(fisher == "M08T",
         deployment == "Spring18")

M08T_Spring18_stage1 <- rstan::stan("TwoStage_Fisher_Stage1_observedonly_lognormal_NAindicator.stan",
                                    data = list(K             = 2,
                                                T             = nrow(M08T_Spring18) - 1,
                                                activity      = M08T_Spring18$activity[-1],
                                                obs_steps     = M08T_Spring18$obs_steps[-1]),
                                    init = function(){
                                      list(beta_mu_logit = c(runif(1, -4, -3),
                                                             runif(1, 0, 1)),
                                           beta_phi_log  = c(runif(1, 1, 3),
                                                             runif(1, 0, 1)),
                                           maintain  = runif(2, 0.9, 0.99)
                                      )
                                    },
                                    chains = 4, iter = 2000)

hidden_states <- rstan::extract(M08T_Spring18_stage1, pars = "hidden_states")$hidden_states
viterbi <- rstan::extract(M08T_Spring18_stage1, pars = "viterbi")$viterbi

#saveRDS(M08T_Spring18_stage1, "M08T_Spring18_stage1.rds")
M08T_Spring18_stage1_summary <- rstan::summary(M08T_Spring18_stage1, pars = c("beta_mu_logit", "beta_phi_log",
                                                                              "alpha","beta",
                                                                              "mu_log", "sigma_log",
                                                                              "maintain"))$summary

M08T_Spring18$pr_rest_vit <- c(NA, apply(rstan::extract(M08T_Spring18_stage1, pars = c("viterbi"))$viterbi,
                                         FUN = function(x){sum(x == 1)/length(x)}, MARGIN = 2))

M08T_Spring18$pr_rest <- c(NA, apply(rstan::extract(M08T_Spring18_stage1, pars = c("hidden_states"))$hidden_states,
                                     FUN = function(x){sum(x == 1)/length(x)}, MARGIN = 2))

M08T_Spring18  <- M08T_Spring18 %>% mutate(state = if_else(pr_rest >= 0.95, 1, 2), 
                                           ssm_state = replace_na(lead(state), 1)) 

M08T_Spring18_stage2  <- stan("dcrw_kalmanfilter_twostate_missing.stan",
                              data = list(n = M08T_Spring18  %>% summarise(n = n()) %>% pull(n),
                                          n_obs = M08T_Spring18  %>% summarise(n_obs = sum(!is.na(scaled_easting))) %>% pull(n_obs),
                                          index_obs = M08T_Spring18  %>% 
                                            mutate(index_obs = ifelse(!is.na(scaled_easting), row_number(), scaled_easting)) %>% 
                                            filter(!is.na(index_obs)) %>% 
                                            pull(index_obs),
                                          y     = M08T_Spring18  %>%
                                            filter(!is.na(scaled_easting)) %>%
                                            select(scaled_easting, scaled_northing),
                                          S = M08T_Spring18  %>% pull(ssm_state),
                                          a1 = rep(M08T_Spring18 %>% 
                                                     slice(1) %>% 
                                                     mutate(a1_east = round(scaled_easting, -2),
                                                            a1_north = round(scaled_northing, -2)) %>%  
                                                     select(a1_east, a1_north) %>% 
                                                     gather() %>% pull(value), 2),
                                          
                                          P1 = diag(100, 4)),
                              pars = c("sigma_obs", "sigma_proc", "rho", "smoothed_loc"),
                              chains = 4, iter = 2000)

# saveRDS(M08T_Spring18_stage2, "M08T_Spring18_Stage2.rds")
# 
# rm(M08T_Spring18_stage2)

#M09T_Winter17##########################################################################
M09T_Winter17 <- fisher_all %>% 
  filter(fisher == "M09T",
         deployment == "Winter17")

M09T_Winter17_stage1 <- rstan::stan("TwoStage_Fisher_Stage1_observedonly_lognormal_NAindicator.stan",
                                    data = list(K             = 2,
                                                T             = nrow(M09T_Winter17) - 1,
                                                activity      = M09T_Winter17$activity[-1],
                                                obs_steps     = M09T_Winter17$obs_steps[-1]),
                                    init = function(){
                                      list(beta_mu_logit = c(runif(1, -4, -3),
                                                             runif(1, 0, 1)),
                                           beta_phi_log  = c(runif(1, 1, 3),
                                                             runif(1, 0, 1)),
                                           maintain  = runif(2, 0.9, 0.99)
                                      )
                                    },
                                    chains = 4, iter = 2000)

hidden_states <- rstan::extract(M09T_Winter17_stage1, pars = "hidden_states")$hidden_states
viterbi <- rstan::extract(M09T_Winter17_stage1, pars = "viterbi")$viterbi

#saveRDS(M09T_Winter17_stage1, "M09T_Winter17_stage1.rds")
M09T_Winter17_stage1_summary <- rstan::summary(M09T_Winter17_stage1, pars = c("beta_mu_logit", "beta_phi_log",
                                                                              "alpha","beta",
                                                                              "mu_log", "sigma_log",
                                                                              "maintain"))$summary

M09T_Winter17$pr_rest_vit <- c(NA, apply(rstan::extract(M09T_Winter17_stage1, pars = c("viterbi"))$viterbi,
                                         FUN = function(x){sum(x == 1)/length(x)}, MARGIN = 2))

M09T_Winter17$pr_rest <- c(NA, apply(rstan::extract(M09T_Winter17_stage1, pars = c("hidden_states"))$hidden_states,
                                     FUN = function(x){sum(x == 1)/length(x)}, MARGIN = 2))

M09T_Winter17  <- M09T_Winter17 %>% mutate(state = if_else(pr_rest >= 0.95, 1, 2), 
                                           ssm_state = replace_na(lead(state), 1)) 

M09T_Winter17_stage2  <- stan("dcrw_kalmanfilter_twostate_missing.stan",
                              data = list(n = M09T_Winter17  %>% summarise(n = n()) %>% pull(n),
                                          n_obs = M09T_Winter17  %>% summarise(n_obs = sum(!is.na(scaled_easting))) %>% pull(n_obs),
                                          index_obs = M09T_Winter17  %>% 
                                            mutate(index_obs = ifelse(!is.na(scaled_easting), row_number(), scaled_easting)) %>% 
                                            filter(!is.na(index_obs)) %>% 
                                            pull(index_obs),
                                          y     = M09T_Winter17  %>%
                                            filter(!is.na(scaled_easting)) %>%
                                            select(scaled_easting, scaled_northing),
                                          S = M09T_Winter17  %>% pull(ssm_state),
                                          a1 = rep(M09T_Winter17 %>% 
                                                     slice(1) %>% 
                                                     mutate(a1_east = round(scaled_easting, -2),
                                                            a1_north = round(scaled_northing, -2)) %>%  
                                                     select(a1_east, a1_north) %>% 
                                                     gather() %>% pull(value), 2),
                                          
                                          P1 = diag(100, 4)),
                              pars = c("sigma_obs", "sigma_proc", "rho", "smoothed_loc"),
                              chains = 4, iter = 2000)

# saveRDS(M09T_Winter17_stage2, "M09T_Winter17_Stage2.rds")
# 
# rm(M09T_Winter17_stage2)

#M09T_Spring18##########################################################################
M09T_Spring18 <- fisher_all %>% 
  filter(fisher == "M09T",
         deployment == "Spring18")

M09T_Spring18_stage1 <- rstan::stan("TwoStage_Fisher_Stage1_observedonly_lognormal_NAindicator.stan",
                                    data = list(K             = 2,
                                                T             = nrow(M09T_Spring18) - 1,
                                                activity      = M09T_Spring18$activity[-1],
                                                obs_steps     = M09T_Spring18$obs_steps[-1]),
                                    init = function(){
                                      list(beta_mu_logit = c(runif(1, -4, -3),
                                                             runif(1, 0, 1)),
                                           beta_phi_log  = c(runif(1, 1, 3),
                                                             runif(1, 0, 1)),
                                           maintain  = runif(2, 0.9, 0.99)
                                      )
                                    },
                                    chains = 4, iter = 2000)

hidden_states <- rstan::extract(M09T_Spring18_stage1, pars = "hidden_states")$hidden_states
viterbi <- rstan::extract(M09T_Spring18_stage1, pars = "viterbi")$viterbi

#saveRDS(M09T_Spring18_stage1, "M09T_Spring18_stage1.rds")
M09T_Spring18_stage1_summary <- rstan::summary(M09T_Spring18_stage1, pars = c("beta_mu_logit", "beta_phi_log",
                                                                              "alpha","beta",
                                                                              "mu_log", "sigma_log",
                                                                              "maintain"))$summary

M09T_Spring18$pr_rest_vit <- c(NA, apply(rstan::extract(M09T_Spring18_stage1, pars = c("viterbi"))$viterbi,
                                         FUN = function(x){sum(x == 1)/length(x)}, MARGIN = 2))

M09T_Spring18$pr_rest <- c(NA, apply(rstan::extract(M09T_Spring18_stage1, pars = c("hidden_states"))$hidden_states,
                                     FUN = function(x){sum(x == 1)/length(x)}, MARGIN = 2))

M09T_Spring18  <- M09T_Spring18 %>% mutate(state = if_else(pr_rest >= 0.95, 1, 2), 
                                           ssm_state = replace_na(lead(state), 1)) 

M09T_Spring18_stage2  <- stan("dcrw_kalmanfilter_twostate_missing.stan",
                              data = list(n = M09T_Spring18  %>% summarise(n = n()) %>% pull(n),
                                          n_obs = M09T_Spring18  %>% summarise(n_obs = sum(!is.na(scaled_easting))) %>% pull(n_obs),
                                          index_obs = M09T_Spring18  %>% 
                                            mutate(index_obs = ifelse(!is.na(scaled_easting), row_number(), scaled_easting)) %>% 
                                            filter(!is.na(index_obs)) %>% 
                                            pull(index_obs),
                                          y     = M09T_Spring18  %>%
                                            filter(!is.na(scaled_easting)) %>%
                                            select(scaled_easting, scaled_northing),
                                          S = M09T_Spring18  %>% pull(ssm_state),
                                          a1 = rep(M09T_Spring18 %>% 
                                                     slice(1) %>% 
                                                     mutate(a1_east = round(scaled_easting, -2),
                                                            a1_north = round(scaled_northing, -2)) %>%  
                                                     select(a1_east, a1_north) %>% 
                                                     gather() %>% pull(value), 2),
                                          
                                          P1 = diag(100, 4)),
                              pars = c("sigma_obs", "sigma_proc", "rho", "smoothed_loc"),
                              chains = 4, iter = 2000)

# saveRDS(M09T_Spring18_stage2, "M09T_Spring18_Stage2.rds")
# 
# rm(M09T_Spring18_stage2)
